# Supplementary material for: Directed Neural Differentiation of Mouse Embryonic Stem Cells Is a Sensitive System for the Identification of Novel Hox Gene Effectors
Source: PLoS One. 2011 May 26;6(5):e20197. doi: 10.1371/journal.pone.0020197 (PMC3102681; doi:10.1371/journal.pone.0020197)
Supplement: Table S1 — List of genes regulated by Hoxb1 induction in the long induction scheme as found by microarray gene expression profiling. (XLS) [file pone.0020197.s001.xls]

## Sheet: Sheet1
Table S1. Hoxb1 regulated genes after long induction
Description	Gene Symbol	Fold Change
homeo box B1	Hoxb1	26.29
homeo box B2	Hoxb2	9.198
parathyroid hormone-like peptide	Pthlh	7.467
cellular retinoic acid binding protein II	Crabp2	7.053
LIM homeobox protein 8	Lhx8	6.477
chemokine (C-X-C motif) ligand 14	Cxcl14	5.723
gamma-aminobutyric acid receptor, subunit gamma 1	Gabrg1	5.25
leucine-rich repeat LGI family, member 2	Lgi2	5.14
paired box transcription factor 7	Pax7	4.972
procollagen, type XIV, alpha 1	Col14a1	4.731
steroid 5 alpha-reductase 2-like 2	Srd5a2l2	4.585
cellular retinoic acid binding protein I	Crabp1	4.513
ret proto-oncogene	Ret	4.382
aldolase 3, C isoform	Aldoc	4.213
scavenger receptor class A, member 5	Scara5	3.991
homeo box, msh-like 1	Msx1	3.925
T-cell lymphoma invasion and metastasis 2	Tiam2	3.526
solute carrier family 18, member 3	Slc18a3	3.383
aldo-keto reductase family 1, member C12	Akr1c12	3.295
claudin 11	Cldn11	3.2
paired box gene 8	Pax8	3.069
protein tyrosine phosphatase, non-receptor type 5	Ptpn5	2.998
procollagen, type XXIII, alpha 1	Col23a1	2.98
homeo box B3	Hoxb3	2.95
WAP, FS, Ig, KU, and NTR-containing protein 1	Wfikkn1	2.95
SPARC-like 1	Sparcl1	2.922
sema domain, immunoglobulin domain, short basic domain, secreted, 3D	Sema3d	2.87
protein phosphatase 1, regulatory (inhibitor) subunit 14c	Ppp1r14c	2.854
alanine and arginine rich domain containing protein	Aard	2.821
fibulin 1	Fbln1	2.642
peripheral myelin protein	Pmp22	2.627
transmembrane protein 30B	Tmem30b	2.591
solute carrier family 7, member 3	Slc7a3	2.588
Structure specific recognition protein 1	Ssrp1	2.574
zinc finger protein 537	Zfp537	2.519
Rho GTPase activating protein 24	Arhgap24	2.502
neuron specific gene family member 2	Nsg2	2.495
sclerostin	Sost	2.488
glycine/arginine rich protein 1	Grrp1	2.472
claudin 9	Cldn9	2.47
ceruloplasmin	Cp	2.407
CDC42 effector protein 1	Cdc42ep1	2.405
homeo box, msh-like 3	Msx3	2.379
interleukin 2 receptor, gamma chain	Il2rg	2.365
hyaluronan synthase 2	Has2	2.364
calcium and integrin binding family member 2	Cib2	2.359
crystallin, mu	Crym	2.343
zinc finger, DHHC domain containing 14	Zdhhc14	2.343
sema domain, immunoglobulin domain (Ig), short basic domain, secreted, 3C	Sema3c	2.316
eyes absent 1 homolog (Drosophila)	Eya1	2.298
multimerin 2	Mmrn2	2.272
secreted frizzled-related sequence protein 2	Sfrp2	2.269
carbonic anhydrase 13	Car13	2.245
Potassium voltage-gated channel, Shal-related family, member 3	Kcnd3	2.225
paired related homeobox 2	Prrx2	2.217
cystathionase	Cth	2.204
olfactomedin-like 3	Olfml3	2.202
insulin-like growth factor binding protein 4	Igfbp4	2.197
protein phosphatase 1, regulatory (inhibitor) subunit 3B	Ppp1r3b	2.193
receptor tyrosine kinase-like orphan receptor 2	Ror2	2.174
calsyntenin 2	Clstn2	2.158
ST6-N-acetylgalactosaminide alpha-2,6-sialyltransferase 5	St6galnac5	2.152
endothelin receptor type A	Ednra	2.143
monoacylglycerol O-acyltransferase 2	Mogat2	2.133
DIX domain containing 1	Dixdc1	2.132
fibroblast growth factor 12	Fgf12	2.128
hairy/enhancer-of-split related with YRPW motif 2	Hey2	2.123
phosphatidylinositol 4-kinase type 2 beta	Pi4k2b	2.109
Contactin 3	Cntn3	2.101
PREDICTED: Mus musculus leprecan-like 1	Leprel1	2.1
c-fos induced growth factor	Figf	2.083
nuclear receptor subfamily 6, group A, member 1	Nr6a1	2.082
arrestin domain containing 3	Arrdc3	2.063
transcription factor AP-2, alpha	Tcfap2a	2.05
hypoxanthine guanine phosphoribosyl transferase 1	Hprt1	2.047
potassium channel tetramerisation domain containing 12	Kctd12	2.041
SWI/SNF related regulator of chromatin, subfamily d, member 2	Smarcd2	2.041
retinoic acid induced 14	Rai14	2.04
AT rich interactive domain 3B	Arid3b	2.035
elastin microfibril interfacer 2	Emilin2	2.031
solute carrier family 38, member 4	Slc38a4	2.014
Rho GTPase activating protein 28	Arhgap28	2.013
suppressor of cytokine signaling 2	Socs2	2.009
RAB3C, member RAS oncogene family	Rab3c	2.008
lymphocyte antigen 75	Ly75	1.976
oligodendrocyte transcription factor 3	Olig3	1.97
tetraspanin 7	Tspan7	1.959
paired related homeobox 1	Prrx1	1.955
dickkopf homolog 1 (Xenopus laevis)	Dkk1	1.95
epidermal growth factor-containing fibulin-like extracellular matrix protein 1	Efemp1	1.949
coagulation factor C homolog (Limulus polyphemus)	Coch	1.941
myeloid ecotropic viral integration site 1	Meis1	1.935
transforming growth factor, beta induced	Tgfbi	1.925
alpha fetoprotein	Afp	1.905
fibroblast growth factor 9	Fgf9	1.897
gap junction membrane channel protein beta 3	Gjb3	1.896
transcription factor AP-2, gamma	Tcfap2c	1.888
RCSD domain containing 1	Rcsd1	1.881
FYVE, RhoGEF and PH domain containing 5	Fgd5	1.873
T-box 15	Tbx15	1.872
endothelial differentiation, lysophosphatidic acid G-protein-coupled receptor 7	Edg7	1.866
immunoglobulin superfamily, member 4A	Igsf4a	1.866
neuronal pentraxin 2	Nptx2	1.863
glutamic pyruvate transaminase 2	Gpt2	1.859
sortilin-related receptor, LDLR class A repeats-containing	Sorl1	1.851
dispatched homolog 1 (Drosophila)	Disp1	1.846
elastin microfibril interfacer 1	Emilin1	1.845
Ras association domain family 3	Rassf3	1.832
eyes absent 4 homolog (Drosophila)	Eya4	1.826
enolase 3, beta muscle	Eno3	1.819
protocadherin 8	Pcdh8	1.817
PDZ and LIM domain 1 (elfin)	Pdlim1	1.805
secreted frizzled-related sequence protein 1	Sfrp1	1.794
glutathione peroxidase 3	Gpx3	1.791
glycosyltransferase-like 1B	Gyltl1b	1.785
heparan sulfate (glucosamine) 3-O-sulfotransferase 3B1	Hs3st3b1	1.783
homeo box A2	Hoxa2	1.774
phosphoenolpyruvate carboxykinase 2 (mitochondrial)	Pck2	1.771
fibroblast growth factor 3	Fgf3	1.766
ras homolog gene family, member U	Rhou	1.766
proprotein convertase subtilisin/kexin type 5	Pcsk5	1.763
talin 2	Tln2	1.758
gastrulation brain homeobox 2	Gbx2	1.751
adenylate cyclase 7	Adcy7	1.741
transmembrane protein 20	Tmem20	1.74
solute carrier family 45, member 3	Slc45a3	1.738
calbindin-28K	Calb1	1.726
a disintegrin-like and metallopeptidase with thrombospondin type 1 motif, 9	Adamts9	1.722
receptor tyrosine kinase-like orphan receptor 1	Ror1	1.716
amiloride-sensitive cation channel 1, neuronal	Accn1	1.715
SPARC related modular calcium binding 2	Smoc2	1.712
heart and neural crest derivatives expressed transcript 2	Hand2	1.704
sine oculis-related homeobox 1 homolog (Drosophila)	Six1	1.698
glutathione S-transferase, alpha 4	Gsta4	1.697
niban protein	Niban	1.692
BMP-binding endothelial regulator	Bmper	1.689
tetraspanin 18	Tspan18	1.682
synuclein, gamma	Sncg	1.679
glutamate receptor ionotropic, NMDA3A	Grin3a	1.675
lysosomal trafficking regulator	Lyst	1.673
bone morphogenetic protein 4	Bmp4	1.672
nuclear factor, interleukin 3, regulated	Nfil3	1.666
P450 (cytochrome) oxidoreductase	Por	1.666
serine hydroxymethyl transferase 2 (mitochondrial)	Shmt2	1.665
protein phosphatase 2, regulatory subunit B, beta isoform	Ppp2r2b	1.654
methylenetetrahydrofolate dehydrogenase	Mthfd2	1.633
kelch repeat and BTBdomain containing 9	Kbtbd9	1.632
retinoic acid receptor, alpha	Rara	1.623
F-box and leucine-rich repeat protein 10	Fbxl10	1.622
Nicotinic acetylcholine receptor beta4 subunit	Chrnb4	1.62
pyrroline-5-carboxylate reductase 1	Pycr1	1.619
mannosidase 1, alpha	Man1a	1.606
SLIT and NTRK-like family, member 6	Slitrk6	1.595
serologically defined colon cancer antigen 33	Sdccag33	1.593
cat eye syndrome chromosome region, candidate 2 homolog (human)	Cecr2	1.59
similar to growth arrest-specific 2 like 3 [Mus musculus]	Gas2l3	1.582
sidekick homolog 2 (chicken)	Sdk2	1.58
sorting nexin associated golgi protein 1	Snag1	1.576
neuronal pentraxin receptor	Nptxr	1.573
follistatin	Fst	1.57
glucuronidase, beta	Gusb	1.57
miRNA containing gene	Mirg	1.569
CD302 antigen	Cd302	1.568
cell adhesion molecule-related/down-regulated by oncogenes	Cdon	1.568
protein tyrosine phosphatase, receptor type, O	Ptpro	1.565
twist gene homolog 1 (Drosophila)	Twist1	1.564
F-box only protein 32	Fbxo32	1.563
palmdelphin	Palmd	1.553
platelet-derived growth factor, C polypeptide	Pdgfc	1.552
ODZ2 (Odz2)	Odz2	1.548
protein kinase C, mu	Prkcm	1.547
glycine C-acetyltransferase (2-amino-3-ketobutyrate-coenzyme A ligase)	Gcat	1.546
G protein-coupled receptor, family C, group 5, member C	Gprc5c	1.546
LIM domain binding 2	Ldb2	1.545
myosin regulatory light chain interacting protein	Mylip	1.545
phospholipase C, delta 1	Plcd1	1.545
adenylate kinase 5	Ak5	1.543
mal, T-cell differentiation protein-like	Mall	1.54
wingless-related MMTV integration site 1	Wnt1	1.535
lin-28 homolog (C. elegans)	Lin28	1.531
transmembrane channel-like gene family 6	Tmc6	1.527
delta-like 1 homolog (Drosophila)	Dlk1	1.526
EMI domain containing 2	Emid2	1.525
snail homolog 1 (Drosophila)	Snai1	1.525
integrin alpha 9	Itga9	1.524
chromodomain protein, Y chromosome-like	Cdyl	1.523
asparagine synthetase	Asns	1.521
wingless-related MMTV integration site 3A	Wnt3a	1.517
cadherin EGF LAG seven-pass G-type receptor 1	Celsr1	1.513
opticin	Optc	1.51
G-protein-coupled receptor 50	Gpr50	1.505
solute carrier family 7, member 7	Slc7a7	1.501
putative neuronal cell adhesion molecule	Punc	1.498
nexilin	Nexn	1.494
amyloid beta (A4) precursor protein	App	1.484
vascular endothelial growth factor C	Vegfc	1.481
leucine-rich repeats and immunoglobulin-like domains 3	Lrig3	1.48
POU domain, class 3, transcription factor 1	Pou3f1	1.48
chemokine (C-X-C motif) ligand 13	Cxcl13	1.475
PDZ and LIM domain 5	Pdlim5	1.475
prickle like 1 (Drosophila)	Prickle1	1.473
solute carrier family 43, member 2	Slc43a2	1.472
endothelin receptor type B	Ednrb	1.46
calcium channel, voltage-dependent, L type, alpha 1C subunit	Cacna1c	1.459
bobby sox homolog (Drosophila)	Bbx	1.457
zinc finger protein 36, C3H type-like 2	Zfp36l2	1.457
BAI1-associated protein 2-like 1	Baiap2l1	1.454
fidgetin	Fign	1.453
CD248 antigen, endosialin	Cd248	1.451
collectin sub-family member 12	Colec12	1.45
AE binding protein 1	Aebp1	1.445
Vascular endothelial zinc finger 1	Vezf1	1.445
OMA1 homolog, zinc metallopeptidase (S. cerevisiae)	Oma1	1.441
acetyl-Coenzyme A acyltransferase 2	Acaa2	1.44
phytanoyl-CoA hydroxylase	Phyh	1.438
acyl-CoA synthetase short-chain family member 2	Acss2	1.435
tumor protein D52-like 1	Tpd52l1	1.432
aldehyde dehydrogenase 9, subfamily A1	Aldh9a1	1.425
carbonic anhydrase 11	Car11	1.425
matrix metallopeptidase 17	Mmp17	1.425
protein tyrosine phosphatase, receptor type, U	Ptpru	1.424
matrix metallopeptidase 14	Mmp14	1.421
GLI-Kruppel family member GLI2	Gli2	1.419
melanoma antigen, family L, 2	Magel2	1.419
transcription factor 7, T-cell specific	Tcf7	1.417
Solute carrier family 7, member 1 (Slc7a1), mRNA	Slc7a1	1.416
stanniocalcin 2	Stc2	1.416
2,4-dienoyl CoA reductase 1, mitochondrial	Decr1	1.414
leucine rich repeat containing 16	Lrrc16	1.414
frizzled homolog 7 (Drosophila)	Fzd7	1.41
FERM domain containing 4B	Frmd4b	1.409
angiopoietin 1	Angpt1	1.406
differentially expressed in FDCP 6	Def6	1.405
phosphoserine phosphatase	Psph	1.404
erythrocyte protein band 4.1-like 4b	Epb4.1l4b	1.398
single-minded homolog 1 (Drosophila)	Sim1	1.39
coiled-coil domain containing 18	Ccdc18	1.389
docking protein 1	Dok1	1.385
phospholipase C, gamma 2	Plcg2	1.383
lysyl oxidase-like 3	Loxl3	1.382
glycine amidinotransferase	Gatm	1.379
lipoma HMGIC fusion partner-like 3	Lhfpl3	1.379
longevity assurance homolog 6 (S. cerevisiae)	Lass6	1.378
heat shock protein, alpha-crystallin-related, B6	Hspb6	1.374
START domain containing 8	Stard8	1.374
proline dehydrogenase	Prodh	1.373
CD47 antigen	Cd47	1.365
phospholipase A2, group VII	Pla2g7	1.365
c-mer proto-oncogene tyrosine kinase	Mertk	1.364
SEC14-like 2 (S. cerevisiae)	Sec14l2	1.364
Guanine nucleotide binding protein, beta polypeptide 2 like 1	Gnb2-rs1	1.359
regulator of G-protein signaling 4	Rgs4	1.359
eukaryotic translation initiation factor 4E binding protein 1	Eif4ebp1	1.358
inhibitor of DNA binding 1	Id1	1.358
heme oxygenase 1	Hmox1	1.357
retinol dehydrogenase 5	Rdh5	1.354
aspartate-beta-hydroxylase	Asph	1.351
phosphoserine aminotransferase 1	Psat1	1.343
leucyl-tRNA synthetase	Lars	1.341
retinol dehydrogenase 10 (all-trans)	Rdh10	1.34
solute carrier organic anion transporter family, member 3a1	Slco3a1	1.34
oxysterol binding protein-like 1A	Osbpl1a	1.335
ankyrin repeat domain 15	Ankrd15	1.323
pam, highwire, rpm 1	Phr1	1.323
asialoglycoprotein receptor 2	Asgr2	1.316
eukaryotic translation initiation factor 4E member 3	Eif4e3	1.312
aldehyde dehydrogenase 18 family, member A1	Aldh18a1	1.309
procollagen, type II, alpha 1	Col2a1	1.301
islet cell autoantigen 1	Ica1	1.301
beta-2 microglobulin	B2m	0.75
BCL2/adenovirus E1B 19kDa-interacting protein 3-like	Bnip3l	0.75
calsyntenin 1	Clstn1	0.75
fibulin 2	Fbln2	0.75
formin binding protein 1-like	Fnbp1l	0.75
interferon-induced protein 44	Ifi44	0.75
large tumor suppressor 2	Lats2	0.75
ubiquitin-conjugating enzyme E2H	Ube2h	0.75
adenylate kinase 3	Ak3	0.749
ATPase, class II, type 9A	Atp9a	0.749
BTB (POZ) domain containing 10	Btbd10	0.749
gamma-aminobutyric acid receptor, 1	Gabbr1	0.749
PHD finger protein 22	Phf22	0.749
solute carrier family 20, member 1	Slc20a1	0.749
somatostatin receptor 2	Sstr2	0.749
thyroid hormone receptor alpha	Thra	0.749
acyl-Coenzyme A binding domain containing 5	Acbd5	0.748
RAB39B, member RAS oncogene family	Rab39b	0.748
stromal cell derived factor 4	Sdf4	0.748
solute carrier family 1, member 3	Slc1a3	0.748
sparc/osteonectin, cwcv and kazal-like domains proteoglycan 1	Spock1	0.748
WW domain containing transcription regulator 1	Wwtr1	0.748
armadillo repeat containing 8	Armc8	0.747
Cyclin I	Ccni	0.747
carbohydrate sulfotransferase 2	Chst2	0.747
glycosyltransferase 8 domain containing 1	Glt8d1	0.747
immunity-related GTPase family, M	Irgm	0.747
myristoylated alanine rich protein kinase C substrate	Marcks	0.747
N-ethylmaleimide sensitive fusion protein attachment protein beta	Napb	0.747
prenylcysteine oxidase 1	Pcyox1	0.747
Programmed cell death 6 interacting protein	Pdcd6ip	0.747
ring finger protein 146	Rnf146	0.747
ribosomal protein S6 kinase polypeptide 6	Rps6ka6	0.747
SCY1-like 2 (S. cerevisiae)	Scyl2	0.747
SRY-box containing gene 5	Sox5	0.747
growth associated protein 43	Gap43	0.746
purinergic receptor P2Y, G-protein coupled, 5	P2ry5	0.746
sterol carrier protein 2, liver	Scp2	0.746
microtubule-associated protein 1 light chain 3 beta	Map1lc3b	0.745
Nucleotide-binding protein long form	Nubp1	0.745
Sterile alpha motif domain containing 4	Samd4	0.745
ST8 alpha-N-acetyl-neuraminide alpha-2,8-sialyltransferase 4	St8sia4	0.745
spermatid perinuclear RNA binding protein	Strbp	0.745
vacuolar protein sorting 4a (yeast)	Vps4a	0.745
basic leucine zipper and W2 domains 1	Bzw1	0.744
leucine-rich repeats and immunoglobulin-like domains 1	Lrig1	0.744
MAP/microtubule affinity-regulating kinase 1	Mark1	0.744
spermidine/spermine N1-acetyl transferase 1	Sat1	0.744
saccharopine dehydrogenase	Sccpdh	0.744
sorting nexin 6	Snx6	0.744
Trp53 inducible protein 11	Trp53i11	0.744
tetraspanin 14	Tspan14	0.744
Rho GTPase activating protein 21	Arhgap21	0.743
3-hydroxybutyrate dehydrogenase (heart, mitochondrial)	Bdh	0.743
CUG triplet repeat, RNA binding protein 2	Cugbp2	0.743
histocompatibility 2, T region locus 23	H2-T23	0.743
origin recognition complex, subunit 4-like (S. cerevisiae)	Orc4l	0.743
3'-phosphoadenosine 5'-phosphosulfate synthase 1	Papss1	0.743
solute carrier family 25, member 36	Slc25a36	0.743
uronyl-2-sulfotransferase	Ust	0.743
calpastatin	Cast	0.742
nudix (nucleoside diphosphate linked moiety X)-type motif 11	Nudt11	0.742
tropomodulin 3	Tmod3	0.742
tumor protein D52	Tpd52	0.742
ATPase, Na+/K+ transporting, alpha 3 polypeptide	Atp1a3	0.741
choline phosphotransferase 1	Chpt1	0.741
ELMO domain containing 1	Elmod1	0.741
esterase D/formylglutathione hydrolase	Esd	0.741
histocompatibility 2, blastocyst	H2-Bl	0.741
protocadherin beta 20	Pcdhb20	0.741
reticulocalbin 2	Rcn2	0.741
solute carrier family 9, isoform 6	Slc9a6	0.741
SLIT and NTRK-like family, member 4	Slitrk4	0.741
trans-acting transcription factor 5	Sp5	0.741
ubiquitin-conjugating enzyme E2E 3, UBC4/5 homolog (yeast)	Ube2e3	0.741
WNK lysine deficient protein kinase 2	Wnk2	0.741
YEATS domain containing 4	Yeats4	0.741
oxysterol binding protein-like 11	Osbpl11	0.74
Rho-related BTB domain containing 2	Rhobtb2	0.74
glutamate receptor, metabotropic 8	Grm8	0.739
immunoglobulin superfamily, member 8	Igsf8	0.739
kelch-like 14 (Drosophila)	Klhl14	0.739
Protein kinase, cAMP dependent, catalytic, alpha	Prkaca	0.739
PRP4 pre-mRNA processing factor 4 homolog B (yeast)	Prpf4b	0.739
serine/threonine kinase 35	Stk35	0.739
WD repeat and SOCS box-containing 2	Wsb2	0.739
brain-specific angiogenesis inhibitor 2	Bai2	0.738
chloride channel 3	Clcn3	0.738
G protein-coupled receptor 135 (Gpr135), mRNA	Gpr135	0.738
Heterogeneous nuclear ribonucleoprotein methyltransferase-like 1 (S. cerevisiae)	Hrmt1l1	0.738
plasminogen activator, tissue	Plat	0.738
Tnf receptor-associated factor 6	Traf6	0.738
non imprinted in Prader-Willi/Angelman syndrome 1 homolog (human)	Nipa1	0.737
pleiomorphic adenoma gene-like 1	Plagl1	0.737
RAB8B, member RAS oncogene family	Rab8b	0.737
WD repeat domain 37	Wdr37	0.737
splicing factor, arginine/serine-rich 3	Sfrs3	0.736
sorting nexin 26	Snx26	0.736
Synaptotagmin VII	Syt7	0.736
transmembrane protein 37	Tmem37	0.736
zinc finger protein 451	Zfp451	0.736
ADP-ribosylation factor 5	Arf5	0.735
centrin 2	Cetn2	0.735
F-box and leucine-rich repeat protein 16	Fbxl16	0.735
fibroblast growth factor inducible 15	Fin15	0.735
mitogen-activated protein kinase kinase kinase kinase 3	Map4k3	0.735
protocadherin beta 17	Pcdhb17	0.735
beta-site APP-cleaving enzyme 2	Bace2	0.734
calcium channel, voltage-dependent, alpha2/delta subunit 1	Cacna2d1	0.734
EH-domain containing 1	Ehd1	0.734
insulin-like growth factor binding protein 6	Igfbp6	0.734
integrin beta 5	Itgb5	0.734
nuclear receptor subfamily 1, group D, member 2	Nr1d2	0.734
secretogranin II	Scg2	0.734
T-cell leukemia translocation altered gene	Tcta	0.734
cytoplasmic polyadenylation element binding protein 2	Cpeb2	0.733
Lutheran blood group (Auberger b antigen included)	Lu	0.733
pogo transposable element with KRAB domain	Pogk	0.733
Inhibitor of DNA binding 4 (Id4), mRNA	Idb4	0.732
latexin	Lxn	0.732
numb-like	Numbl	0.732
protein phosphatase 1A, magnesium dependent, alpha isoform	Ppm1a	0.732
seizure related 6 homolog like 2	Sez6l2	0.732
tyrosine 3-monooxygenase/tryptophan 5-monooxygenase activation protein, zeta polypeptide	Ywhaz	0.732
calcium channel, voltage-dependent, gamma subunit 4	Cacng4	0.731
frizzled homolog 9 (Drosophila)	Fzd9	0.731
G protein-coupled receptor 23	Gpr23	0.731
PHD finger protein 2	Phf2	0.731
protein kinase, cAMP dependent regulatory, type I beta	Prkar1b	0.731
BTB (POZ) domain containing 4	Btbd4	0.73
growth arrest and DNA-damage-inducible 45 beta	Gadd45b	0.73
yippee-like 1 (Drosophila)	Ypel1	0.73
dedicator of cytokinesis 4	Dock4	0.729
junction adhesion molecule 2	Jam2	0.729
leucine rich repeat containing 49	Lrrc49	0.729
ATP-binding cassette, sub-family A (ABC1), member 3	Abca3	0.728
hemopoietic cell kinase	Hck	0.728
phosphofructokinase, platelet	Pfkp	0.728
scratch homolog 1, zinc finger protein (Drosophila)	Scrt1	0.728
TGFB inducible early growth response 3	Tieg3	0.728
SH3-domain binding protein 4	Sh3bp4	0.727
Tax1 (human T-cell leukemia virus type I) binding protein 3	Tax1bp3	0.727
adiponutrin	Adpn	0.726
dihydropyrimidine dehydrogenase	Dpyd	0.726
forkhead box A2	Foxa2	0.726
neuropilin (NRP) and tolloid (TLL)-like 2	Neto2	0.726
solute carrier family 16, member 2	Slc16a2	0.726
ankyrin repeat and SOCS box-containing protein 13	Asb13	0.725
gamma-aminobutyric acid receptor-associated protein-like 2	Gabarapl2	0.725
hepatic leukemia factor	Hlf	0.725
lin 7 homolog a (C. elegans)	Lin7a	0.725
Neurotrophic tyrosine kinase, receptor, type 3 (Ntrk3), transcript variant 1, mRNA	Ntrk3	0.725
MKIAA1354 protein	Klhl9	0.724
par-6 (partitioning defective 6) homolog beta (C. elegans)	Pard6b	0.724
protocadherin beta 3	Pcdhb3	0.724
PTEN induced putative kinase 1	Pink1	0.724
monocyte to macrophage differentiation-associated	Mmd	0.723
parvin, alpha	Parva	0.723
S-phase kinase-associated protein 1A	Skp1a	0.723
dynamin 3	Dnm3	0.722
insulin receptor substrate 1	Irs1	0.722
trans-acting transcription factor 8	Sp8	0.722
UDP-GlcNAc:betaGal beta-1,3-N-acetylglucosaminyltransferase 1	B3gnt1	0.721
histocompatibility 2, K1, K region	H2-K1	0.721
heparan sulfate 6-O-sulfotransferase 1	Hs6st1	0.721
interferon dependent positive acting transcription factor 3 gamma	Isgf3g	0.721
membrane associated guanylate kinase, WW and PDZ domain containing 3	Magi3	0.721
Rho GTPase activating protein 5	Arhgap5	0.72
histocompatibility 2, D region locus 1 ; histocompatibility 2, K1, K region	H2-D1 ; H2-K1	0.72
lysosomal acid lipase 1	Lip1	0.72
Tax1 binding protein 3 ; ribosomal protein L13	Tax1bp3 ; Rpl13	0.72
histone deacetylase 11	Hdac11	0.719
Netrin 4 (Ntn4), mRNA	Ntn4	0.719
RAB1, member RAS oncogene family	Rab1	0.719
cell division cycle 42 homolog (S. cerevisiae)	Cdc42	0.718
protocadherin 19	Pcdh19	0.718
plexin domain containing 2	Plxdc2	0.718
Putative membrane-associated guanylate kinase 1	Baiap1	0.717
myelin protein zero-like 1	Mpzl1	0.717
poly (ADP-ribose) polymerase family, member 6	Parp6	0.717
Rho family GTPase 3	Rnd3	0.717
septin 4	Sept4	0.717
septin 6	Sept6	0.717
sphingosine phosphate lyase 1	Sgpl1	0.717
sterol O-acyltransferase 1	Soat1	0.717
sulfiredoxin 1 homolog (S. cerevisiae)	Srxn1	0.717
carboxypeptidase X 1 (M14 family)	Cpxm1	0.716
fused toes	Fts	0.716
myeloblastosis oncogene	Myb	0.716
POU domain, class 6, transcription factor 1	Pou6f1	0.716
RAB14, member RAS oncogene family	Rab14	0.716
lunatic fringe gene homolog (Drosophila)	Lfng	0.715
neuroligin 2	Nlgn2	0.715
translocation associated membrane protein 1-like 1	Tram1l1	0.714
G protein-coupled receptor, family C, group 5, member B	Gprc5b	0.713
interleukin 13 receptor, alpha 1	Il13ra1	0.713
chloride channel 4-2	Clcn4-2	0.712
EF hand domain containing 2	Efhd2	0.712
schwannomin interacting protein 1	Schip1	0.711
sulfatase modifying factor 1	Sumf1	0.711
transmembrane protein 38B	Tmem38b	0.711
ATPase, Ca++ transporting, plasma membrane 2	Atp2b2	0.71
myotubularin related protein 6	Mtmr6	0.71
neural cell adhesion molecule 1	Ncam1	0.71
insulin receptor substrate 2	Irs2	0.709
nuclear factor, erythroid derived 2, like 3	Nfe2l3	0.709
t-complex 11 (mouse) like 2	Tcp11l2	0.709
capping protein (actin filament), gelsolin-like	Capg	0.708
CREBBP/EP300 inhibitory protein 1	Cri1	0.708
manic fringe homolog (Drosophila)	Mfng	0.708
protein kinase, cAMP dependent regulatory, type II alpha	Prkar2a	0.708
enhancer of yellow 2 homolog (Drosophila)	Eny2	0.707
keratin complex 2, basic, gene 7	Krt2-7	0.707
mitogen activated protein kinase 8 interacting protein 1	Mapk8ip1	0.707
tubby candidate gene	Tub	0.707
amine oxidase, flavin containing 1	Aof1	0.706
nuclear receptor subfamily 0, group B, member 1	Nr0b1	0.706
neuro-oncological ventral antigen 1	Nova1	0.705
Neurexin III	Nrxn3	0.705
TROVE domain family, member 2	Trove2	0.705
cadherin 22	Cdh22	0.704
cofilin 2, muscle	Cfl2	0.704
histone deacetylase 8	Hdac8	0.704
Kruppel-like factor 12	Klf12	0.704
myosin, heavy polypeptide 7, cardiac muscle, beta	Myh7	0.704
phosphodiesterase 1A, calmodulin-dependent	Pde1a	0.704
protein tyrosine phosphatase, receptor type, N	Ptprn	0.704
heparan sulfate 6-O-sulfotransferase 2	Hs6st2	0.703
Max dimerization protein 4	Mxd4	0.703
transducin-like enhancer of split 3, homolog of Drosophila E(spl)	Tle3	0.703
centaurin, delta 3	Centd3	0.702
phosphodiesterase 2A, cGMP-stimulated	Pde2a	0.702
AKT1 substrate 1 (proline-rich)	Akt1s1	0.701
cyclin-dependent kinase 6	Cdk6	0.701
syntaxin 3	Stx3	0.701
gamma-glutamyl hydrolase	Ggh	0.7
glypican 4	Gpc4	0.7
polyadenylate binding protein-interacting protein 1	Paip1	0.7
Suppressor of zeste 12 homolog (Drosophila)	Suz12	0.7
guanine nucleotide binding protein, alpha 14	Gna14	0.699
Neurofascin	Nfasc	0.699
retinoblastoma-like 2	Rbl2	0.699
sine oculis-related homeobox 3 homolog (Drosophila)	Six3	0.699
B-cell leukemia/lymphoma 2	Bcl2	0.698
hect domain and RCC1-like domain 1	Herc1	0.698
low density lipoprotein receptor-related protein 8, apolipoprotein e receptor	Lrp8	0.698
regulator of G-protein signaling 20	Rgs20	0.698
suppressor of cytokine signaling 6	Socs6	0.698
spectrin domain with coiled-coils 1	Specc1	0.698
tubulin tyrosine ligase-like 1	Ttll1	0.698
embigin	Emb	0.697
Musashi homolog 1(Drosophila)	Msi1h	0.697
phosphoprotein enriched in astrocytes 15	Pea15	0.697
BTB (POZ) domain containing 11	Btbd11	0.696
slit homolog 2 (Drosophila)	Slit2	0.696
tissue inhibitor of metalloproteinase 2	Timp2	0.696
glutathione reductase 1	Gsr	0.695
phosphatase and tensin homolog	Pten	0.695
sal-like 2 (Drosophila)	Sall2	0.695
thioredoxin domain containing 13	Txndc13	0.695
zinc finger protein of the cerebellum 4	Zic4	0.695
catalase	Cat	0.694
coiled-coil-helix-coiled-coil-helix domain containing 6	Chchd6	0.694
l(3)mbt-like 3 (Drosophila)	L3mbtl3	0.694
T-cell acute lymphocytic leukemia 2	Tal2	0.694
Tnf receptor-associated factor 3	Traf3	0.694
tumor suppressor candidate 3	Tusc3	0.694
aryl hydrocarbon receptor nuclear translocator-like	Arntl	0.693
N-acylsphingosine amidohydrolase (acid ceramidase)-like	Asahl	0.693
tetraspanin 13	Tspan13	0.693
protein phosphatase 1, regulatory (inhibitor) subunit 13B	Ppp1r13b	0.692
enhancer of polycomb homolog 2 (Drosophila)	Epc2	0.691
phosphatidic acid phosphatase 2a	Ppap2a	0.691
retinoblastoma binding protein 6	Rbbp6	0.691
SRY-box containing gene 11	Sox11	0.691
serine protease inhibitor, Kunitz type 2	Spint2	0.689
tetraspanin 17	Tspan17	0.689
chromogranin A	Chga	0.688
doublesex and mab-3 related transcription factor like family A1	Dmrta1	0.688
FERM domain containing 3	Frmd3	0.688
frizzled homolog 1 (Drosophila)	Fzd1	0.688
podoplanin	Pdpn	0.688
eukaryotic translation initiation factor 1A, Y-linked	Eif1ay	0.687
Rho family GTPase 2	Rnd2	0.687
cyclin G2	Ccng2	0.685
contactin 1	Cntn1	0.685
melanoma antigen, family E, 1	Magee1	0.685
cell division cycle 25 homolog B (S. cerevisiae)	Cdc25b	0.684
inhibitor of DNA binding 4	Id4	0.684
ubiquitin-conjugating enzyme E2 variant 2	Ube2v2	0.684
ATPase, Ca++-sequestering	Atp2c1	0.683
zinc finger, CSL-type containing 3	Zcsl3	0.683
attractin like 1	Atrnl1	0.682
double cortin and calcium/calmodulin-dependent protein kinase-like 1	Dcamkl1	0.682
nuclear factor I/A	Nfia	0.682
neurotrophic tyrosine kinase, receptor, type 2	Ntrk2	0.682
cadherin 20	Cdh20	0.681
DnaJ (Hsp40) homolog, subfamily C, member 6	Dnajc6	0.681
potassium voltage-gated channel, Shal-related family, member 2	Kcnd2	0.681
leucine rich repeat containing 4B	Lrrc4b	0.681
membrane associated guanylate kinase, WW and PDZ domain containing 2	Magi2	0.681
myeloid/lymphoid or mixed-lineage leukemia (trithorax homolog, Drosophila)	Mllt11	0.68
solute carrier organic anion transporter family, member 1a5	Slco1a5	0.68
retinitis pigmentosa 2 homolog (human)	Rp2h	0.679
SWI/SNF related regulator of chromatin, subfamily c, member 2	Smarcc2	0.679
bone morphogenetic protein 1	Bmp1	0.678
chromobox homolog 6	Cbx6	0.678
dihydropyrimidinase-like 3	Dpysl3	0.678
tumor protein p53 inducible nuclear protein 2	Trp53inp2	0.678
A kinase (PRKA) anchor protein (gravin) 12	Akap12	0.677
A kinase (PRKA) anchor protein 6	Akap6	0.677
solute carrier family 39, member 12	Slc39a12	0.677
transmembrane protein 74	Tmem74	0.677
trinucleotide repeat containing 9	Tnrc9	0.677
deltex 3-like (Drosophila)	Dtx3l	0.676
RAB11 family interacting protein 4 (class II)	Rab11fip4	0.676
calcium regulated heat stable protein 1	Carhsp1	0.675
cholecystokinin A receptor	Cckar	0.675
lysophosphatidylglycerol acyltransferase 1	Lpgat1	0.675
ATP-binding cassette, sub-family G, member 4	Abcg4	0.674
protein kinase, AMP-activated, gamma 2 non-catalytic subunit	Prkag2	0.674
RAS-like, estrogen-regulated, growth-inhibitor	Rerg	0.674
acetyl-Coenzyme A dehydrogenase, long-chain	Acadl	0.673
fucosyltransferase 9	Fut9	0.673
nucleosome assembly protein 1-like 3	Nap1l3	0.673
pyruvate dehydrogenase kinase, isoenzyme 3	Pdk3	0.673
SH3-domain kinase binding protein 1	Sh3kbp1	0.673
transglutaminase 2, C polypeptide	Tgm2	0.673
Deleted in colorectal carcinoma	Dcc	0.671
growth arrest specific 6	Gas6	0.671
spermatogenesis associated 6	Spata6	0.671
adenosine kinase	Adk	0.67
apolipoprotein D	Apod	0.67
growth factor receptor bound protein 14	Grb14	0.67
interferon induced transmembrane protein 3	Ifitm3	0.67
neurochondrin	Ncdn	0.67
fatty acid binding protein 7, brain	Fabp7	0.669
TRAF2 and NCK interacting kinase	Tnik	0.669
vitrin	Vit	0.669
lipoma HMGIC fusion partner-like protein 4	Lhfpl4	0.668
sodium channel, voltage-gated, type III, beta	Scn3b	0.668
serine (or cysteine) peptidase inhibitor, clade I, member 1	Serpini1	0.668
astrotactin 1	Astn1	0.667
creatine kinase, brain	Ckb	0.667
Phenylalanine-tRNA synthetase 2 (mitochondrial) (Fars2), mRNA	Fars1	0.667
glutamate receptor, ionotropic, kainate 2 (beta 2)	Grik2	0.667
neuronal d4 domain family member	Neud4	0.667
pleckstrin homology domain containing, family B (evectins) member 1	Plekhb1	0.667
solute carrier family 29 (nucleoside transporters), member 4	Slc29a4	0.666
zinc finger protein, multitype 2	Zfpm2	0.666
calcium/calmodulin-dependent protein kinase II, delta	Camk2d	0.665
UDP-N-acetyl-alpha-D-galactosamine:polypeptide N-acetylgalactosaminyltransferase 10	Galnt10	0.665
PFTAIRE protein kinase 1	Pftk1	0.665
septin 8	Sept8	0.665
SWI/SNF related regulator of chromatin, subfamily d, member 3	Smarcd3	0.665
ST8 alpha-N-acetyl-neuraminide alpha-2,8-sialyltransferase 1	St8sia1	0.665
carbohydrate (chondroitin) synthase 1	Chsy1	0.664
Kruppel-like factor 10	Klf10	0.664
tetraspanin 33	Tspan33	0.664
RAB11a, member RAS oncogene family	Rab11a	0.663
receptor-interacting serine-threonine kinase 4	Ripk4	0.663
amino-terminal enhancer of split	Aes	0.662
collapsin response mediator protein 1	Crmp1	0.662
epidermal growth factor receptor pathway substrate 8	Eps8	0.662
leucine rich repeat protein 1, neuronal	Lrrn1	0.662
paraoxonase 2	Pon2	0.662
BR serine/threonine kinase 2	Brsk2	0.661
B and T lymphocyte associated	Btla	0.661
NIMA (never in mitosis gene a)-related expressed kinase 6	Nek6	0.661
paired-like homeodomain transcription factor 2	Pitx2	0.661
plakophilin 2	Pkp2	0.661
secretory carrier membrane protein 1	Scamp1	0.661
ADP-ribosylation factor-like 7	Arl7	0.66
dickkopf homolog 3 (Xenopus laevis)	Dkk3	0.66
polycomb group ring finger 5	Pcgf5	0.66
transmembrane protein 47	Tmem47	0.659
xenotropic and polytropic retrovirus receptor 1	Xpr1	0.659
zinc finger protein 503	Zfp503	0.659
reproductive homeobox on X chromosome, 6	Rhox6	0.658
sonic hedgehog	Shh	0.658
nestin	Nes	0.657
prion protein	Prnp	0.657
TYRO3 protein tyrosine kinase 3	Tyro3	0.657
high mobility group nucleosomal binding domain 3	Hmgn3	0.656
nuclear receptor subfamily 2, group F, member 2	Nr2f2	0.656
p21 (CDKN1A)-activated kinase 1	Pak1	0.656
vascular cell adhesion molecule 1	Vcam1	0.656
CUG triplet repeat, RNA binding protein 2	Cugbp2	0.655
forkhead box D1	Foxd1	0.655
WD repeat domain 40B	Wdr40b	0.655
ankyrin repeat and BTB (POZ) domain containing 2	Abtb2	0.654
erythrocyte protein band 4.9	Epb4.9	0.654
cortexin 1	Ctxn1	0.653
sphingosine-1-phosphate phosphatase 1	Sgpp1	0.653
zinc finger, DHHC domain containing 2	Zdhhc2	0.653
zinc finger, SWIM domain containing 5	Zswim5	0.653
serine (or cysteine) peptidase inhibitor, clade E, member 2	Serpine2	0.651
adenylate cyclase 1	Adcy1	0.65
bone marrow stromal cell antigen 2	Bst2	0.65
cytosolic ovarian carcinoma antigen 1	Cova1	0.65
coagulation factor II (thrombin) receptor-like 1	F2rl1	0.65
interferon induced transmembrane protein 1	Ifitm1	0.65
matrilin 2	Matn2	0.648
nucleoredoxin	Nxn	0.648
podocalyxin-like	Podxl	0.648
dorso-medial telencephalon gene 2	Dmt2	0.647
leucine rich repeat containing 8 family, member C	Lrrc8c	0.647
polymerase I and transcript release factor	Ptrf	0.647
ring finger protein 11	Rnf11	0.647
glypican 2 (cerebroglycan)	Gpc2	0.646
glycoprotein m6b	Gpm6b	0.646
membrane-associated ring finger (C3HC4) 8	March8	0.646
secretogranin III	Scg3	0.645
contactin 2	Cntn2	0.644
phosphodiesterase 4B, cAMP specific	Pde4b	0.644
cyclin C	Ccnc	0.642
Potassium voltage-gated channel, shaker-related subfamily, member 1	Kcna1	0.642
lamin A	Lmna	0.642
methyl-CpG binding domain protein 5	Mbd5	0.642
melanoma antigen, family H, 1	Mageh1	0.641
internexin neuronal intermediate filament protein, alpha	Ina	0.64
potassium channel, subfamily K, member 1	Kcnk1	0.64
bicaudal D homolog 1 (Drosophila)	Bicd1	0.639
histocompatibility 2, D region locus 1 ; histocompatibility 2, D region	H2-D1 ; H2-L	0.639
neurogenin 2	Neurog2	0.638
SH3-binding kinase 1	Sbk1	0.638
tubulin, beta 2	Tubb2	0.638
dishevelled associated activator of morphogenesis 1	Daam1	0.637
deoxycytidine kinase	Dck	0.636
deoxyribonuclease II alpha	Dnase2a	0.635
folate receptor 1	Folr1	0.635
solute carrier family 2, member 12	Slc2a12	0.634
CD53 antigen	Cd53	0.633
procollagen, type VI, alpha 1	Col6a1	0.632
Rap guanine nucleotide exchange factor 2	Rapgef2	0.632
kinesin family member 21A	Kif21a	0.631
mcf.2 transforming sequence-like	Mcf2l	0.63
human immunodeficiency virus type I enhancer binding protein 2	Hivep2	0.629
immunoglobulin superfamily, member 4C	Igsf4c	0.629
kinesin family member 5C	Kif5c	0.629
SH3-domain GRB2-like (endophilin) interacting protein 1	Sgip1	0.629
synaptotagmin I	Syt1	0.629
BMP and activin membrane-bound inhibitor, homolog (Xenopus laevis)	Bambi	0.628
Paired box gene 5 (Pax5), mRNA	Pax5	0.628
SRY-box containing gene 3	Sox3	0.628
cyclin-dependent kinase inhibitor 2B (p15, inhibits CDK4)	Cdkn2b	0.627
jagged 1	Jag1	0.627
kin of IRRE like 3 (Drosophila)	Kirrel3	0.627
netrin G1	Ntng1	0.627
UDP-Gal:betaGlcNAc beta 1,3-galactosyltransferase, polypeptide 1	B3galt1	0.626
TCDD-inducible poly(ADP-ribose) polymerase	Tiparp	0.626
a disintegrin-like and metallopeptidase with thrombospondin type 1 motif, 15	Adamts15	0.625
neurexin I	Nrxn1	0.625
serum/glucocorticoid regulated kinase	Sgk	0.625
insulin-like growth factor binding protein 5	Igfbp5	0.624
neuronal pentraxin 1	Nptx1	0.624
mab-21-like 2 (C. elegans)	Mab21l2	0.623
phosphate cytidylyltransferase 1, choline, beta isoform	Pcyt1b	0.623
pipecolic acid oxidase	Pipox	0.623
sprouty protein with EVH-1 domain 1, related sequence	Spred1	0.623
collagen triple helix repeat containing 1	Cthrc1	0.622
G protein-coupled receptor 85	Gpr85	0.621
roundabout homolog 3 (Drosophila)	Robo3	0.621
tumor necrosis factor, alpha-induced protein 2	Tnfaip2	0.621
tetratricopeptide repeat domain 9	Ttc9	0.621
CD109 antigen	Cd109	0.62
p21 (CDKN1A)-activated kinase 7	Pak7	0.62
cell adhesion molecule with homology to L1CAM	Chl1	0.619
zinc finger protein 238	Zfp238	0.619
chemokine (C-C motif) ligand 2	Ccl2	0.618
heat shock protein 1B	Hspa1b	0.618
RAB27b, member RAS oncogene family	Rab27b	0.618
reticulon 1	Rtn1	0.618
actin-like 6B	Actl6b	0.617
elongation of very long chain fatty acids (FEN1/Elo2, SUR4/Elo3, yeast)-like 4	Elovl4	0.617
Neural precursor cell expressed, developmentally down-regulated gene 4-like	Nedd4l	0.617
receptor (calcitonin) activity modifying protein 3	Ramp3	0.617
citrate lyase beta like	Clybl	0.615
forkhead box P1	Foxp1	0.615
loricrin	Lor	0.615
mitochondrial tumor suppressor 1	Mtus1	0.615
four jointed box 1 (Drosophila)	Fjx1	0.614
GLIS family zinc finger 3	Glis3	0.614
G protein-coupled receptor 126	Gpr126	0.614
neurogenic differentiation 1	Neurod1	0.614
MKIAA1675 protein	Prdm16	0.614
synaptophysin	Syp	0.614
dihydropyrimidinase-like 4	Dpysl4	0.612
dystrobrevin alpha	Dtna	0.612
glutathione S-transferase omega 1	Gsto1	0.612
phosphatidylinositol 3-kinase, catalytic, alpha polypeptide	Pik3ca	0.612
regulating synaptic membrane exocytosis 2	Rims2	0.611
sine oculis-related homeobox 6 homolog (Drosophila)	Six6	0.611
synaptic nuclear envelope 2	Syne2	0.611
AT motif binding factor 1	Atbf1	0.61
ectonucleotide pyrophosphatase/phosphodiesterase 1	Enpp1	0.61
potassium channel, subfamily K, member 2	Kcnk2	0.61
N-ethylmaleimide sensitive fusion protein attachment protein gamma	Napg	0.609
3-oxoacid CoA transferase 1	Oxct1	0.609
Eph receptor A5	Epha5	0.608
NUAK family, SNF1-like kinase, 2	Nuak2	0.608
progestin and adipoQ receptor family member IV	Paqr4	0.608
kinesin 2	Kns2	0.607
makorin, ring finger protein, 1	Mkrn1	0.607
nucleolar protein 4	Nol4	0.606
spastic paraplegia 3A homolog (human)	Spg3a	0.606
dual specificity phosphatase 14	Dusp14	0.605
kelch-like 4 (Drosophila)	Klhl4	0.605
GULP, engulfment adaptor PTB domain containing 1	Gulp1	0.604
chemokine (C-X-C motif) receptor 4	Cxcr4	0.603
T-box brain gene 1	Tbr1	0.602
Trans-prenyltransferase	Tprt	0.601
solute carrier organic anion transporter family, member 5A1	Slco5a1	0.6
ARP3 actin-related protein 3 homolog B (yeast)	Actr3b	0.599
opioid receptor-like 1	Oprl1	0.599
Chondroitin sulfate proteoglycan 3 (Cspg3), mRNA	Cspg3	0.597
podocalyxin-like 2	Podxl2	0.597
S100 calcium binding protein A6 (calcyclin)	S100a6	0.597
gap junction membrane channel protein alpha 9	Gja9	0.596
S100 calcium binding protein A4	S100a4	0.596
solute carrier family 27 (fatty acid transporter), member 2	Slc27a2	0.596
kelch-like 13 (Drosophila)	Klhl13	0.594
fibronectin leucine rich transmembrane protein 2	Flrt2	0.593
protein kinase, cAMP dependent regulatory, type II beta	Prkar2b	0.593
CD44 antigen	Cd44	0.592
hairy and enhancer of split 6 (Drosophila)	Hes6	0.592
low density lipoprotein receptor-related protein 11	Lrp11	0.592
thiosulfate sulfurtransferase, mitochondrial	Tst	0.592
synaptotagmin XI	Syt11	0.591
guanylate nucleotide binding protein 4	Gbp4	0.589
NK1 transcription factor related, locus 2 (Drosophila)	Nkx1-2	0.588
RAR-related orphan receptor beta	Rorb	0.588
splA/ryanodine receptor domain and SOCS box containing 4	Spsb4	0.588
ATPase, class V, type 10A	Atp10a	0.587
adenomatosis polyposis coli 2	Apc2	0.586
Cardiotrophin-like cytokine factor 1 (Clcf1), mRNA	Bsf3	0.586
N-myc downstream regulated gene 4	Ndrg4	0.586
early B-cell factor 1	Ebf1	0.585
reticulon 2 (Z-band associated protein)	Rtn2	0.585
fibronectin leucine rich transmembrane protein 3	Flrt3	0.584
interferon-induced protein with tetratricopeptide repeats 1	Ifit1	0.584
heterogeneous nuclear ribonucleoprotein methyltransferase-like 4 (S. cerevisiae)	Hrmt1l4	0.583
reelin	Reln	0.583
myelin transcription factor 1	Myt1	0.582
PERP, TP53 apoptosis effector	Perp	0.581
R-spondin 3 homolog (Xenopus laevis)	Rspo3	0.581
synaptosomal-associated protein 91	Snap91	0.581
testis expressed gene 15	Tex15	0.58
tweety homolog 1 (Drosophila)	Ttyh1	0.58
fibroblast growth factor 18	Fgf18	0.579
syndecan 2	Sdc2	0.579
beta galactoside alpha 2,6 sialyltransferase 2	St6gal2	0.579
T-box18	Tbx18	0.579
coronin, actin binding protein 1A	Coro1a	0.578
ganglioside-induced differentiation-associated-protein 1	Gdap1	0.577
lysyl oxidase-like 1	Loxl1	0.577
CCAAT/enhancer binding protein (C/EBP), delta	Cebpd	0.575
desmoplakin	Dsp	0.575
immediate early response 3	Ier3	0.575
villin 2	Vil2	0.575
Rho guanine nucleotide exchange factor (GEF7)	Arhgef7	0.574
proprotein convertase subtilisin/kexin type 2	Pcsk2	0.574
insulin-like growth factor binding protein-like 1	Igfbpl1	0.573
biglycan	Bgn	0.572
glucan (1,4-alpha-), branching enzyme 1	Gbe1	0.572
S100 calcium binding protein A16 (S100a16), mRNA	S100a16	0.572
cadherin 4	Cdh4	0.571
benzodiazapine receptor associated protein 1	Bzrap1	0.569
formin 2	Fmn2	0.569
forkhead box F2	Foxf2	0.569
histone 3, H2a	Hist3h2a	0.568
insulin-like growth factor binding protein 7	Igfbp7	0.568
Rap guanine nucleotide exchange factor (GEF) 5	Rapgef5	0.568
T-cell acute lymphocytic leukemia 1	Tal1	0.567
aquaporin 1	Aqp1	0.566
acyl-CoA synthetase long-chain family member 6	Acsl6	0.565
follistatin-like 5	Fstl5	0.564
leucine rich repeat transmembrane neuronal 1	Lrrtm1	0.564
Ras association (RalGDS/AF-6) domain family 4	Rassf4	0.564
contactin associated protein-like 2	Cntnap2	0.563
ecotropic viral integration site 1	Evi1	0.563
gamma-aminobutyric acid (GABA-A) receptor, subunit beta 3	Gabrb3	0.562
discoidin domain receptor family, member 1	Ddr1	0.56
histone 3, H2ba	Hist3h2ba	0.56
RAB32, member RAS oncogene family	Rab32	0.56
carnitine palmitoyltransferase 1a, liver	Cpt1a	0.559
sulfatase 1	Sulf1	0.559
tropomodulin 2	Tmod2	0.559
ADP-ribosylation factor-like 6 interacting protein 5	Arl6ip5	0.558
ATPase, Na+/K+ transporting, beta 1 polypeptide	Atp1b1	0.558
Cd200 antigen	Cd200	0.558
Histocompatibility 2, D region	H2-D1	0.558
RAS guanyl releasing protein 1	Rasgrp1	0.558
dickkopf homolog 2 (Xenopus laevis)	Dkk2	0.557
phosphoglucomutase 2-like 1	Pgm2l1	0.556
brain-specific angiogenesis inhibitor 3	Bai3	0.555
spermine synthase	Sms	0.552
Rho GTPase activating protein 18	Arhgap18	0.551
protease, serine, 23	Prss23	0.551
carboxypeptidase E	Cpe	0.549
G protein-coupled receptor 56	Gpr56	0.549
sorting nexin 16	Snx16	0.549
chloride intracellular channel 6	Clic6	0.547
basic helix-loop-helix domain containing, class B2	Bhlhb2	0.546
quaking	Qk	0.546
regulator of G protein signaling 7	Rgs7	0.546
calcium/calmodulin-dependent serine protein kinase (MAGUK family)	Cask	0.545
islet amyloid polypeptide	Iapp	0.545
Ras-related GTP binding D	Rragd	0.545
secretory granule neuroendocrine protein 1, 7B2 protein	Sgne1	0.545
claudin 12	Cldn12	0.544
Eph receptor A3	Epha3	0.544
inhibin beta-B	Inhbb	0.544
fibroblast growth factor 17	Fgf17	0.543
microtubule-associated protein, RP/EB family, member 2	Mapre2	0.543
solute carrier family 35, member F1	Slc35f1	0.543
insulin-like growth factor binding protein 3	Igfbp3	0.542
adducin 2 (beta)	Add2	0.541
regulator of G-protein signaling 2	Rgs2	0.541
stathmin-like 2	Stmn2	0.541
tubulin, beta 3	Tubb3	0.541
serine (or cysteine) peptidase inhibitor, clade B, member 1a	Serpinb1a	0.54
neuritin 1	Nrn1	0.539
POU domain, class 3, transcription factor 3	Pou3f3	0.538
nuclear factor I/B	Nfib	0.536
six transmembrane epithelial antigen of prostate 2	Steap2	0.535
zinc finger, CCHC domain containing 12	Zcchc12	0.535
doublecortin	Dcx	0.534
sodium channel, voltage-gated, type III, alpha	Scn3a	0.529
SRY-box containing gene 21	Sox21	0.529
coxsackievirus and adenovirus receptor	Cxadr	0.528
early B-cell factor 3	Ebf3	0.528
nucleosome assembly protein 1-like 2	Nap1l2	0.528
2,3-bisphosphoglycerate mutase	Bpgm	0.526
chromogranin B	Chgb	0.525
mitogen activated protein kinase 10	Mapk10	0.524
ubiquitin specific peptidase 18	Usp18	0.524
caveolin 2	Cav2	0.521
endothelial differentiation, sphingolipid G-protein-coupled receptor, 3	Edg3	0.521
histone deacetylase 9	Hdac9	0.52
kit ligand	Kitl	0.519
microtubule-associated protein 4	Mtap4	0.518
dimethylarginine dimethylaminohydrolase 1	Ddah1	0.515
poliovirus receptor-related 3	Pvrl3	0.511
Glutamate receptor, ionotropic, AMPA4 (alpha 4) (Gria4), mRNA	Gria4	0.509
sprouty homolog 1 (Drosophila)	Spry1	0.509
solute carrier family 6 (neurotransmitter transporter), member 15	Slc6a15	0.508
glutamic acid decarboxylase 1	Gad1	0.506
regulator of G-protein signaling 16	Rgs16	0.506
flavin containing monooxygenase 1	Fmo1	0.505
ladybird homeobox 1 homolog (Drosophila) corepressor 1	Lbxcor1	0.505
protein tyrosine phosphatase, receptor type Z, polypeptide 1	Ptprz1	0.505
solute carrier family 17, member 6	Slc17a6	0.505
occludin	Ocln	0.504
amyloid beta (A4) precursor-like protein 1	Aplp1	0.503
RGM domain family, member B	Rgmb	0.502
empty spiracles homolog 2 (Drosophila)	Emx2	0.498
lymphocyte antigen 6 complex, locus H	Ly6h	0.497
insulinoma-associated 1	Insm1	0.496
protein kinase inhibitor, alpha	Pkia	0.49
Unc4.1 homeobox (C. elegans)	Uncx4.1	0.49
Ca<2+>dependent activator protein for secretion	Cadps	0.487
carbonic anhydrase 2	Car2	0.487
Six3 opposite strand transcript 1	Six3os1	0.487
potassium channel tetramerisation domain containing 12b	Kctd12b	0.486
ras homolog gene family, member J	Rhoj	0.485
solute carrier family 2, member 3	Slc2a3	0.484
tudor domain containing 7	Tdrd7	0.484
major facilitator superfamily domain containing 2	Mfsd2	0.482
myeloid/lymphoid or mixed lineage-leukemia translocation to 3 homolog (Drosophila)	Mllt3	0.481
crystallin, alpha B	Cryab	0.48
PR domain containing 8	Prdm8	0.477
LIM domain only 1	Lmo1	0.476
protocadherin 20	Pcdh20	0.476
epithelial V-like antigen 1	Eva1	0.473
runt related transcription factor 2	Runx2	0.471
LEM domain containing 1	Lemd1	0.47
orthodenticle homolog 2 (Drosophila)	Otx2	0.47
leucine rich repeat containing 4C	Lrrc4c	0.466
stathmin-like 3	Stmn3	0.465
cyclin-dependent kinase 5, regulatory subunit (p35) 1	Cdk5r1	0.463
connective tissue growth factor	Ctgf	0.463
secreted phosphoprotein 1	Spp1	0.46
delta/notch-like EGF-related receptor	Dner	0.457
endothelial cell-specific molecule 1	Esm1	0.457
integrin beta 8 [Mus musculus]	Itgb8	0.456
microtubule-associated protein tau	Mapt	0.456
paired box gene 6	Pax6	0.456
procollagen C-endopeptidase enhancer 2	Pcolce2	0.453
developing brain homeobox 1	Dbx1	0.452
forkhead box A1	Foxa1	0.451
Nuclear receptor subfamily 4, group A, member 2	Nr4a2	0.446
neurotensin	Nts	0.446
crystallin, alpha B	Cryab	0.443
short stature homeobox 2	Shox2	0.439
orthodenticle homolog 1 (Drosophila)	Otx1	0.438
mab-21-like 1 (C. elegans)	Mab21l1	0.435
heat shock 70kDa protein 4 like	Hspa4l	0.434
neural precursor cell expressed, developmentally down-regulated gene 9	Nedd9	0.434
UDP-N-acetyl-alpha-D-galactosamine:polypeptide N-acetylgalactosaminyltransferase 12	Galnt12	0.433
SRY-box containing gene 1	Sox1	0.433
thrombospondin 1	Thbs1	0.433
forkhead box P2	Foxp2	0.427
suppression of tumorigenicity 18	St18	0.427
G protein-coupled receptor 22	Gpr22	0.424
limb expression 1 homolog (chicken)	Lix1	0.422
microfibrillar-associated protein 3-like	Mfap3l	0.421
alcohol dehydrogenase 7 (class IV), mu or sigma polypeptide	Adh7	0.417
EH domain binding protein 1	Ehbp1	0.416
interferon activated gene 202B	Ifi202b	0.416
vanin 1	Vnn1	0.409
epithelial membrane protein 1	Emp1	0.407
transient receptor potential cation channel, subfamily C, member 1	Trpc1	0.406
insulin-like growth factor binding protein 2	Igfbp2	0.405
UDP galactosyltransferase 8A	Ugt8a	0.405
sclerostin domain containing 1	Sostdc1	0.395
protein tyrosine phosphatase, receptor type, J	Ptprj	0.393
glycoprotein m6a	Gpm6a	0.387
adenomatosis polyposis coli down-regulated 1	Apcdd1	0.382
zinc finger protein 312	Zfp312	0.375
nuclear receptor subfamily 2, group E, member 1	Nr2e1	0.371
neuropilin (NRP) and tolloid (TLL)-like 1	Neto1	0.37
thyrotropin releasing hormone	Trh	0.369
Membrane metallo endopeptidase	Mme	0.368
single-minded homolog 2 (Drosophila)	Sim2	0.365
sorbin and SH3 domain containing 2	Sorbs2	0.365
doublesex and mab-3 related transcription factor 3	Dmrt3	0.363
Ectonucleotide pyrophosphatase/phosphodiesterase 3	Enpp3	0.361
bruno-like 4, RNA binding protein (Drosophila)	Brunol4	0.359
hydroxyprostaglandin dehydrogenase 15 (NAD)	Hpgd	0.348
caveolin, caveolae protein 1	Cav1	0.345
P21-activated kinase 3 (pak3 gene)	Pak3	0.34
acid phosphatase-like 2	Acpl2	0.338
OCIA domain containing 2	Ociad2	0.337
osteoglycin	Ogn	0.336
aristaless related homeobox gene (Drosophila)	Arx	0.334
B-cell CLL/lymphoma 11A (zinc finger protein)	Bcl11a	0.322
LIM homeobox protein 5	Lhx5	0.322
wingless related MMTV integration site 8b	Wnt8b	0.322
forkhead box G1	Foxg1	0.283
wingless-related MMTV integration site 7B	Wnt7b	0.28
LIM homeobox protein 2	Lhx2	0.277
OTU domain containing 1	Otud1	0.265
doublesex and mab-3 related transcription factor like family A2	Dmrta2	0.242
calcitonin/calcitonin-related polypeptide, alpha	Calca	0.237
LIM homeobox protein 9	Lhx9	0.215
R-spondin 2 homolog (Xenopus laevis)	Rspo2	0.214
