# Supplementary material for: Directed Neural Differentiation of Mouse Embryonic Stem Cells Is a Sensitive System for the Identification of Novel Hox Gene Effectors
Source: PLoS One. 2011 May 26;6(5):e20197. doi: 10.1371/journal.pone.0020197 (PMC3102681; doi:10.1371/journal.pone.0020197)
Supplement: Table S2 — List of genes regulated in both short (s) and long (l) induction schemes. Classification is according to primary GO process assignment. If not an assignment has been made genes are labelled as non-classified. (XLS) [file pone.0020197.s002.xls]

## Sheet: Sheet1
Systematic Name	Gene Symbol	Fold Change short	Fold Change long	Description
1453501_at	Hoxb1	4.052	26.29	homeo box B1
1451191_at	Crabp2	3.38	7.053	cellular retinoic acid binding protein II
1448326_a_at	Crabp1	3.231	4.513	cellular retinoic acid binding protein I
1437482_at	Srd5a2l2	2.741	4.585	steroid 5 alpha-reductase 2-like 2
1449397_at	Hoxb2	2.633	9.198	homeo box B2
1422203_at	Slc18a3	2.604	3.383	solute carrier family 18 (vesicular monoamine), member 3
1422324_a_at	Pthlh	2.49	7.467	parathyroid hormone-like peptide
1460408_at	Gabrg1	2.432	5.25	gamma-aminobutyric acid (GABA-A) receptor, subunit gamma 1
1416645_a_at	Afp	2.199	1.905	alpha fetoprotein
1421992_a_at	Igfbp4	1.988	1.738	insulin-like growth factor binding protein 4
1428455_at	Col14a1	1.954	4.731	procollagen, type XIV, alpha 1
1436359_at	Ret	1.911	4.382	Ret proto-oncogene (Ret), mRNA
1451119_a_at	Fbln1	1.808	2.642	fibulin 1
1417504_at	Calb1	1.789	1.726	calbindin-28K
1417133_at	Pmp22	1.769	2.627	peripheral myelin protein
1435337_at	Zfp537	1.746	2.519	zinc finger protein 537
1429348_at	Sema3c	1.744	2.316	sema domain, immunoglobulin domain (Ig), short basic domain, secreted, (semaphorin) 3C
1416776_at	Crym	1.719	2.343	crystallin, mu
1451693_a_at	Fgf12	1.717	2.128	fibroblast growth factor 12
1416107_at	Nsg2	1.694	1.643	neuron specific gene family member 2
1440431_at	Meis1	1.631	1.9	Myeloid ecotropic viral integration site 1, mRNA (cDNA clone MGC:36059 IMAGE:5344307)
1426621_a_at	Ppp2r2b	1.61	1.654	protein phosphatase 2 (formerly 2A), regulatory subunit B (PR 52), beta isoform
1450455_s_at	Akr1c12	1.589	3.295	aldo-keto reductase family 1, member C12
1427300_at	Lhx8	1.578	6.477	LIM homeobox protein 8
1426663_s_at	Slc45a3	1.56	1.738	solute carrier family 45, member 3
1438718_at	Fgf9	1.545	1.897	fibroblast growth factor 9
1428825_at	Nr6a1	1.532	2.082	nuclear receptor subfamily 6, group A, member 1
1416286_at	Rgs4	1.517	1.359	regulator of G-protein signaling 4
1458396_at	Ssrp1	1.514	2.574	Structure specific recognition protein 1 (Ssrp1), mRNA
1417401_at	Rai14	1.511	2.04	retinoic acid induced 14
1448546_at	Rassf3	1.507	1.832	Ras association (RalGDS/AF-6) domain family 3
1451691_at	Ednra	1.506	1.669	endothelin receptor type A
1416003_at	Cldn11	1.497	3.2	claudin 11
1448747_at	Fbxo32	1.481	1.563	F-box only protein 32
1437231_at	Slitrk6	1.474	1.595	SLIT and NTRK-like family, member 6
1450180_a_at	Rara	1.473	1.623	retinoic acid receptor, alpha
1438619_x_at	Zdhhc14	1.469	2.343	zinc finger, DHHC domain containing 14
1444663_at	Vezf1	1.468	1.445	Vascular endothelial zinc finger 1, mRNA (cDNA clone IMAGE:4913833)
1433990_at	Lhfpl3	1.466	1.379	lipoma HMGIC fusion partner-like 3
1449286_at	Ntng1	1.457	0.627	netrin G1
1420621_a_at	App	1.454	1.484	amyloid beta (A4) precursor protein
1457030_at	Mirg	1.453	1.569	miRNA containing gene
1427232_at	Sdccag33	1.453	1.593	serologically defined colon cancer antigen 33
1428136_at	Sfrp1	1.453	1.794	secreted frizzled-related sequence protein 1
1451461_a_at	Aldoc	1.451	4.213	aldolase 3, C isoform
1416114_at	Sparcl1	1.448	2.922	SPARC-like 1 (mast9, hevin)
1416933_at	Por	1.435	1.666	P450 (cytochrome) oxidoreductase
1417994_a_at	Accn1	1.432	1.715	amiloride-sensitive cation channel 1, neuronal (degenerin)
1439066_at	Angpt1	1.427	1.406	angiopoietin 1
1449109_at	Socs2	1.427	2.009	suppressor of cytokine signaling 2
1417502_at	Tspan7	1.426	1.959	tetraspanin 7
1424842_a_at	Arhgap24	1.423	2.502	Rho GTPase activating protein 24
1455498_at	Gpr50	1.419	1.505	G-protein-coupled receptor 50 (Gpr50), mRNA
1450065_at	Adcy7	1.408	1.741	adenylate cyclase 7
1418457_at	Cxcl14	1.407	5.723	chemokine (C-X-C motif) ligand 14
1421728_at	Olig3	1.407	1.97	oligodendrocyte transcription factor 3
1440911_at	Col23a1	1.404	2.099	procollagen, type XXIII, alpha 1
1444596_at	Pax7	1.403	2.067	Paired box transcription factor PAX7 (Pax7)
1440120_at	Gnb2-rs1	1.402	1.359	Guanine nucleotide binding protein (G protein), beta polypeptide 2 like 1 (Gnb2l1), mRNA
1448598_at	Mmp17	1.4	1.425	matrix metallopeptidase 17
1423544_at	Ptpn5	1.393	1.601	protein tyrosine phosphatase, non-receptor type 5
1429111_at	Tln2	1.392	1.758	talin 2
1421308_at	Car13	1.391	2.245	carbonic anhydrase 13
1448601_s_at	Msx1	1.391	2.188	homeo box, msh-like 1
1441350_at	Fgf3	1.389	1.766	fibroblast growth factor 3
1436590_at	Ppp1r3b	1.383	2.193	protein phosphatase 1, regulatory (inhibitor) subunit 3B
1419420_at	St6galnac5	1.38	2.152	ST6 (alpha-N-acetyl-neuraminyl-2,3-beta-galactosyl-1,3)-N-acetylgalactosaminide alpha-2,6-sialyltransferase 5
1434007_at	Gyltl1b	1.379	1.785	glycosyltransferase-like 1B
1449528_at	Figf	1.37	2.083	c-fos induced growth factor
1417217_at	Magel2	1.365	1.419	melanoma antigen, family L, 2
1419554_at	Cd47	1.36	1.365	CD47 antigen (Rh-related antigen, integrin-associated signal transducer)
1417676_a_at	Ptpro	1.357	1.565	protein tyrosine phosphatase, receptor type, O
1441165_s_at	Clstn2	1.356	2.158	calsyntenin 2
1457040_at	Lgi2	1.353	5.14	leucine-rich repeat LGI family, member 2
1437785_at	Adamts9	1.351	1.722	a disintegrin-like and metallopeptidase (reprolysin type) with thrombospondin type 1 motif, 9
1425575_at	Epha3	1.349	0.574	Eph receptor A3
1449967_at	Sim1	1.345	1.39	single-minded homolog 1 (Drosophila)
1457273_at	Odz2	1.34	1.548	ODZ2 (Odz2)
1435264_at	Emilin2	1.332	2.031	elastin microfibril interfacer 2
1427566_at	Wfikkn1	1.329	2.95	WAP, FS, Ig, KU, and NTR-containing protein 1
1449328_at	Ly75	1.327	1.976	lymphocyte antigen 75
1450708_at	Scg2	1.327	0.734	secretogranin II
1448201_at	Sfrp2	1.327	2.269	secreted frizzled-related sequence protein 2
1423186_at	Tiam2	1.327	3.526	T-cell lymphoma invasion and metastasis 2
1437339_s_at	Pcsk5	1.326	1.763	proprotein convertase subtilisin/kexin type 5
1429298_at	Ddah1	1.321	0.707	dimethylarginine dimethylaminohydrolase 1
1457008_at	Chrnb4	1.317	1.62	Nicotinic acetylcholine receptor beta4 subunit (Chrnb4)
1417823_at	Gcat	1.316	1.546	glycine C-acetyltransferase (2-amino-3-ketobutyrate-coenzyme A ligase)
1423526_at	Arid3b	1.312	2.035	AT rich interactive domain 3B (Bright like)
1442542_at	Eya4	1.308	1.826	eyes absent 4 homolog (Drosophila)
1417376_a_at	Igsf4a	1.308	1.866	immunoglobulin superfamily, member 4A
1457027_at	Dhtkd1	1.306	1.285	dehydrogenase E1 and transketolase domain containing 1
1426571_at	Tmem16a	1.303	1.192	transmembrane protein 16A
1460038_at	Pou3f1	1.3	1.48	POU domain, class 3, transcription factor 1
1448606_at	Edg2	0.75	0.797	endothelial differentiation, lysophosphatidic acid G-protein-coupled receptor, 2
1456036_x_at	Gsto1	0.75	0.612	glutathione S-transferase omega 1
1416158_at	Nr2f2	0.75	0.656	nuclear receptor subfamily 2, group F, member 2
1427124_at	Stk35	0.75	0.739	serine/threonine kinase 35
1439036_a_at	Atp1b1	0.747	0.558	ATPase, Na+/K+ transporting, beta 1 polypeptide
1426858_at	Inhbb	0.747	0.544	inhibin beta-B
1433453_a_at	Abtb2	0.746	0.654	ankyrin repeat and BTB (POZ) domain containing 2
1423101_at	Paqr4	0.746	0.608	progestin and adipoQ receptor family member IV
1418912_at	Plxdc2	0.746	0.718	plexin domain containing 2
1421058_at	Adh7	0.745	0.417	alcohol dehydrogenase 7 (class IV), mu or sigma polypeptide
1436050_x_at	Hes6	0.745	0.592	hairy and enhancer of split 6 (Drosophila)
1454159_a_at	Igfbp2	0.743	0.405	insulin-like growth factor binding protein 2
1446071_at	Steap2	0.743	0.535	six transmembrane epithelial antigen of prostate 2
1436535_at	Trove2	0.743	0.719	TROVE domain family, member 2
1458385_at	Hspa4l	0.742	0.434	heat shock 70kDa protein 4 like
1425521_at	Paip1	0.742	0.7	polyadenylate binding protein-interacting protein 1
1426037_a_at	Rgs16	0.74	0.506	regulator of G-protein signaling 16
1420502_at	Sat1	0.74	0.744	spermidine/spermine N1-acetyl transferase 1
1415996_at	Txnip	0.74	0.761	thioredoxin interacting protein
1421195_at	Cckar	0.738	0.675	cholecystokinin A receptor
1447885_x_at	Nedd9	0.738	0.434	neural precursor cell expressed, developmentally down-regulated gene 9
1447830_s_at	Rgs2	0.738	0.541	regulator of G-protein signaling 2
1416029_at	Klf10	0.737	0.664	Kruppel-like factor 10
1422833_at	Foxa2	0.736	0.726	forkhead box A2
1447676_x_at	S100a16	0.736	0.572	S100 calcium binding protein A16 (S100a16), mRNA
1420348_at	Lhx5	0.734	0.322	LIM homeobox protein 5
1438855_x_at	Tnfaip2	0.734	0.621	tumor necrosis factor, alpha-induced protein 2
1429310_at	Flrt3	0.732	0.584	fibronectin leucine rich transmembrane protein 3
1455123_at	St18	0.732	0.427	suppression of tumorigenicity 18
1453787_at	Txndc13	0.732	0.695	thioredoxin domain containing 13
1448752_at	Car2	0.731	0.487	carbonic anhydrase 2
1436750_a_at	Oxct1	0.73	0.609	3-oxoacid CoA transferase 1
1434295_at	Rasgrp1	0.73	0.558	RAS guanyl releasing protein 1
1449280_at	Esm1	0.729	0.457	endothelial cell-specific molecule 1
1438506_s_at	Tprt	0.727	0.601	Trans-prenyltransferase, mRNA (cDNA clone MGC:28441 IMAGE:4039464)
1456746_a_at	Cd99l2	0.726	0.754	Cd99 antigen-like 2
1437101_at	Lats2	0.724	0.75	large tumor suppressor 2
1447868_x_at	Txnl2	0.724	0.769	thioredoxin-like 2
1433782_at	Cldn12	0.723	0.544	claudin 12
1452968_at	Cthrc1	0.723	0.622	collagen triple helix repeat containing 1
1418824_at	Arf6	0.722	0.796	ADP-ribosylation factor 6
1434291_a_at	Serf1	0.722	0.763	small EDRK-rich factor 1
1416371_at	Apod	0.721	0.67	apolipoprotein D
1423160_at	Spred1	0.721	0.623	sprouty protein with EVH-1 domain 1, related sequence
1422733_at	Fjx1	0.72	0.614	four jointed box 1 (Drosophila)
1424759_at	Arrdc4	0.717	0.834	arrestin domain containing 4
1423501_at	Max	0.715	0.827	Max protein
1422050_at	Nkx1-2	0.715	0.588	NK1 transcription factor related, locus 2 (Drosophila)
1418392_a_at	Gbp4	0.713	0.589	guanylate nucleotide binding protein 4
1417695_a_at	Soat1	0.712	0.717	sterol O-acyltransferase 1
1423509_a_at	Iapp	0.711	0.674	islet amyloid polypeptide
1423149_at	Skp1a	0.71	0.723	S-phase kinase-associated protein 1A
1438042_at	Shox2	0.708	0.439	short stature homeobox 2
1451418_a_at	Spsb4	0.707	0.588	splA/ryanodine receptor domain and SOCS box containing 4
1429974_at	Tbx18	0.707	0.579	T-box18
1449374_at	Pipox	0.704	0.623	pipecolic acid oxidase
1449661_at	Suz12	0.704	0.7	Suppressor of zeste 12 homolog (Drosophila), mRNA (cDNA clone IMAGE:3485208)
1416318_at	Serpinb1a	0.703	0.54	serine (or cysteine) peptidase inhibitor, clade B, member 1a
1417327_at	Cav2	0.702	0.521	caveolin 2
1453771_at	Gulp1	0.702	0.604	GULP, engulfment adaptor PTB domain containing 1
1416527_at	Rab32	0.702	0.56	RAB32, member RAS oncogene family
1451978_at	Loxl1	0.698	0.577	lysyl oxidase-like 1
1443639_at	Napg	0.698	0.609	N-ethylmaleimide sensitive fusion protein attachment protein gamma, mRNA (cDNA clone MGC:38929 IMAGE:5362684)
1420512_at	Dkk2	0.695	0.557	dickkopf homolog 2 (Xenopus laevis)
1455656_at	Btla	0.693	0.661	B and T lymphocyte associated
1416529_at	Emp1	0.693	0.407	epithelial membrane protein 1
1452391_at	Cxadr	0.689	0.528	coxsackievirus and adenovirus receptor
1423192_at	Pspc1	0.687	0.812	paraspeckle protein 1
1451989_a_at	Mapre2	0.684	0.543	microtubule-associated protein, RP/EB family, member 2
1420401_a_at	Ramp3	0.683	0.617	receptor (calcitonin) activity modifying protein 3
1456283_at	Neto1	0.68	0.37	neuropilin (NRP) and tolloid (TLL)-like 1
1418317_at	Lhx2	0.676	0.277	LIM homeobox protein 2
1416203_at	Aqp1	0.675	0.566	aquaporin 1
1440108_at	Foxp2	0.673	0.427	forkhead box P2
1431035_at	Daam1	0.669	0.637	dishevelled associated activator of morphogenesis 1
1456041_at	Snx16	0.669	0.549	sorting nexin 16
1439622_at	Rassf4	0.667	0.564	Ras association (RalGDS/AF-6) domain family 4
1453119_at	Otud1	0.666	0.265	OTU domain containing 1
1453997_a_at	Nes	0.664	0.766	nestin
1422860_at	Nts	0.661	0.446	neurotensin
1422945_a_at	Kif5c	0.659	0.629	kinesin family member 5C
1460263_at	Pdcd6ip	0.656	0.747	Programmed cell death 6 interacting protein, mRNA (cDNA clone MGC:28437 IMAGE:4038684)
1421811_at	Thbs1	0.656	0.433	thrombospondin 1
1456735_x_at	Acpl2	0.649	0.464	acid phosphatase-like 2
1449254_at	Spp1	0.649	0.46	secreted phosphoprotein 1
1447845_s_at	Vnn1	0.646	0.409	vanin 1
1440891_at	Gria4	0.641	0.509	glutamate receptor, ionotropic, AMPA4 (alpha 4)
1455925_at	Prdm8	0.636	0.477	PR domain containing 8
1418892_at	Rhoj	0.628	0.485	ras homolog gene family, member J
1454866_s_at	Clic6	0.627	0.547	chloride intracellular channel 6
1420891_at	Wnt7b	0.625	0.28	wingless-related MMTV integration site 7B
1421180_at	Lix1	0.624	0.422	limb expression 1 homolog (chicken)
1456874_at	Flrt2	0.623	0.593	fibronectin leucine rich transmembrane protein 2
1419408_at	Six6	0.619	0.611	sine oculis-related homeobox 6 homolog (Drosophila)
1416953_at	Ctgf	0.599	0.463	connective tissue growth factor
1417429_at	Fmo1	0.596	0.505	flavin containing monooxygenase 1
1457012_at	Dbx1	0.591	0.452	developing brain homeobox 1
1449340_at	Sostdc1	0.584	0.395	sclerostin domain containing 1
1439260_a_at	Enpp3	0.581	0.361	Ectonucleotide pyrophosphatase/phosphodiesterase 3, mRNA (cDNA clone IMAGE:2655671)
1415854_at	Kitl	0.581	0.519	kit ligand
1434369_a_at	Cryab	0.577	0.443	crystallin, alpha B
1434572_at	Hdac9	0.575	0.52	histone deacetylase 9
1449145_a_at	Cav1	0.568	0.345	caveolin, caveolae protein 1
1455893_at	Rspo2	0.567	0.214	R-spondin 2 homolog (Xenopus laevis)
1416236_a_at	Eva1	0.565	0.473	epithelial V-like antigen 1
1418357_at	Foxg1	0.565	0.283	forkhead box G1
1455865_at	Insm1	0.563	0.496	insulinoma-associated 1
1439078_at	Klhl4	0.544	0.605	kelch-like 4 (Drosophila)
1418382_at	Apcdd1	0.541	0.382	adenomatosis polyposis coli down-regulated 1
1441313_x_at	Lhx9	0.539	0.215	LIM homeobox protein 9
1442368_at	Kctd12b	0.499	0.486	potassium channel tetramerisation domain containing 12b
1455961_at	Mme	0.474	0.368	Membrane metallo endopeptidase, mRNA (cDNA clone MGC:31469 IMAGE:4483558)
1419663_at	Ogn	0.473	0.336	osteoglycin
1423287_at	Cbln1	0.461	0.322	cerebellin 1 precursor protein
1418756_at	Trh	0.389	0.369	thyrotropin releasing hormone

## Sheet: Sheet2
Table S2. Hoxb1 regulated genes after short induction
Description	Gene Symbol	Fold Change (s)	Fold Change (l)	Process *
homeo box B1	Hoxb1	4.052	26.29	anterior posterior axis specification
cellular retinoic acid binding protein II	Crabp2	3.38	7.053	retinoic acid metabolic process
cellular retinoic acid binding protein I	Crabp1	3.231	4.513	retinoic acid metabolic process
steroid 5 alpha-reductase 2-like 2	Srd5a2l2	2.741	4.585	lipid metabolic process
homeo box B2	Hoxb2	2.633	9.198	anteior posterior axis specification
solute carrier family 18, member 3	Slc18a3	2.604	3.383	acetylcholine transport, transmembrane protein
parathyroid hormone-like peptide	Pthlh	2.49	7.467	G-protein signaling pathway
gamma-aminobutyric acid receptor, subunit gamma 1	Gabrg1	2.432	5.25	chloride transport
alpha fetoprotein	Afp	2.199	1.905	metabolic process
insulin-like growth factor binding protein 4	Igfbp4	1.988	1.738	regulation of cell growth
procollagen, type XIV, alpha 1	Col14a1	1.954	4.731	cell adhesion
ret proto-oncogene	Ret	1.911	4.382	morphogenesis
fibulin 1	Fbln1	1.808	2.642	extracellular matrix organization
calbindin-28K	Calb1	1.789	1.726	regulation of synaptic plasticity
peripheral myelin protein	Pmp22	1.769	2.627	cell cycle
zinc finger protein 537	Zfp537	1.746	2.519	embryonic developmnet
sema domain, immunoglobulin domain, short basic domain, secreted, 3C	Sema3c	1.744	2.316	cell differentiation
crystallin, mu	Crym	1.719	2.343	metabolic process
fibroblast growth factor 12	Fgf12	1.717	2.128	signal transduction (JNK cascade)
neuron specific gene family member 2	Nsg2	1.694	1.643	dopamine receptor signaling pathway
myeloid ecotropic viral integration site 1	Meis1	1.631	1.9	morphogenesis / angiogenesis
protein phosphatase 2, regulatory subunit B, beta isoform	Ppp2r2b	1.61	1.654	apoptosis
aldo-keto reductase family 1, member C12	Akr1c12	1.589	3.295	metabolic process
LIM homeobox protein 8	Lhx8	1.578	6.477	cholinergic neuron development
solute carrier family 45, member 3	Slc45a3	1.56	1.738	transmembrane transport
fibroblast growth factor 9	Fgf9	1.545	1.897	morphogenesis / angiogenesis
nuclear receptor subfamily 6, group A, member 1	Nr6a1	1.532	2.082	cell differentiation
regulator of G-protein signaling 4	Rgs4	1.517	1.359	G-protein coupled receptor signaling
structure specific recognition protein 1	Ssrp1	1.514	2.574	DNA metabolic process
retinoic acid induced 14	Rai14	1.511	2.04	cellular component / cytoplasm
ras association domain family 3	Rassf3	1.507	1.832	signal trunsduction
endothelin receptor type A	Ednra	1.506	1.669	activation of protein kinase activity
claudin 11	Cldn11	1.497	3.2	cell adhesion
F-box only protein 32	Fbxo32	1.481	1.563	muscle atrophy
SLIT and NTRK-like family, member 6	Slitrk6	1.474	1.595	axonogenesis
retinoic acid receptor, alpha	Rara	1.473	1.623	apoptosis
zinc finger, DHHC domain containing 14	Zdhhc14	1.469	2.343	metabolic process
vascular endothelial zinc finger 1	Vezf1	1.468	1.445	angiogenesis
lipoma HMGIC fusion partner-like 3	Lhfpl3	1.466	1.379	cellular component / integral to membrane
amyloid beta precursor protein	App	1.454	1.484	development
serologically defined colon cancer antigen 33	Sdccag33	1.453	1.593	anteior posterior axis specification
secreted frizzled-related sequence protein 1	Sfrp1	1.453	1.794	anterior posterior pattern formation
miRNA containing gene	Mirg	1.453	1.569	non-classified
aldolase 3, C isoform	Aldoc	1.451	4.213	apoptosis
SPARC-like 1	Sparcl1	1.448	2.922	signal trunsduction
P450 cytochrome oxidoreductase	Por	1.435	1.666	metabolic process
amiloride-sensitive cation channel 1	Accn1	1.432	1.715	ion transport
angiopoietin 1	Angpt1	1.427	1.406	angiogenesis
suppressor of cytokine signaling 2	Socs2	1.427	2.009	cellular response to hormone stimulus
tetraspanin 7	Tspan7	1.426	1.959	cellular component / integral to membrane
Rho GTPase activating protein 24	Arhgap24	1.423	2.502	angiogenesis / cell differentiation
G-protein-coupled receptor 50	Gpr50	1.419	1.505	G-protein coupled receptor signaling
adenylate cyclase 7	Adcy7	1.408	1.741	metabolic process
chemokine (C-X-C motif) ligand 14	Cxcl14	1.407	5.723	immune response
oligodendrocyte transcription factor 3	Olig3	1.407	1.97	regulation of transcription
procollagen, type XXIII, alpha 1	Col23a1	1.404	2.099	protein homotrimerization
paired box transcription factor 7	Pax7	1.403	2.067	Dorsal ventral patterning
guanine nucleotide binding protein, beta polypeptide 2 like 1	Gnb2-rs1	1.402	1.359	G-protein coupled receptor signaling
matrix metallopeptidase 17	Mmp17	1.4	1.425	metabolic process
protein tyrosine phosphatase, non-receptor type 5	Ptpn5	1.393	1.601	metabolic process
talin 2	Tln2	1.392	1.758	cell adhesion
homeo box, msh-like 1	Msx1	1.391	2.188	BMP signalling pathway
carbonic anhydrase 13	Car13	1.391	2.245	metabolic process
fibroblast growth factor 3	Fgf3	1.389	1.766	fibroblast growth factor receptor signalling pathway
protein phosphatase 1, inhibitory subunit 3B	Ppp1r3b	1.383	2.193	metabolic process
sialyltransferase 6	St6galnac5	1.38	2.152	merabolic process
glycosyltransferase-like 1B	Gyltl1b	1.379	1.785	metabolic process
c-fos induced growth factor	Figf	1.37	2.083	angiogenesis
melanoma antigen, family L, 2	Magel2	1.365	1.419	regulation of transcription
CD47 antigen	Cd47	1.36	1.365	cell adhesion / cell migration
protein tyrosine phosphatase, receptor type, O	Ptpro	1.357	1.565	metabolic process
calsyntenin 2	Clstn2	1.356	2.158	cell adhesion
leucine-rich repeat LGI family, member 2	Lgi2	1.353	5.14	extracellular region
disintegrin-like and metallopeptidase with thrombospondin type 1 motif, 9	Adamts9	1.351	1.722	extracellular region
single-minded homolog 1 (Drosophila)	Sim1	1.345	1.39	multicellular organism development
odd Oz/ten-m homolog 2 (Drosophila)	Odz2	1.34	1.548	signal transduction
elastin microfibril interfacer 2	Emilin2	1.332	2.031	cell adhesion
WAP, FS, Ig, KU, and NTR-containing protein 1	Wfikkn1	1.329	2.95	metabolic process
secretogranin II	Scg2	1.327	0.734	angiogenesis
secreted frizzled-related sequence protein 2	Sfrp2	1.327	2.269	anterior posterior pattern formation
T-cell lymphoma invasion and metastasis 2	Tiam2	1.327	3.526	apooptosis
lymphocyte antigen 75	Ly75	1.327	1.976	signal trunsduction
proprotein convertase subtilisin/kexin type 5	Pcsk5	1.326	1.763	anteior posterior axis specification
nicotinic acetylcholine receptor beta4 subunit	Chrnb4	1.317	1.62	ion transport
glycine C-acetyltransferase	Gcat	1.316	1.546	metabolic process
AT rich interactive domain 3B	Arid3b	1.312	2.035	multicellular organism development / regulation of transcription
immunoglobulin superfamily, member 4A	Igsf4a	1.308	1.866	apopstosis
eyes absent 4 homolog (Drosophila)	Eya4	1.308	1.826	chromatin modification
dehydrogenase E1 and transketolase domain containing 1	Dhtkd1	1.306	1.285	metabolic process
transmembrane protein 16A	Tmem16a	1.303	1.192	transport
POU domain, class 3, transcription factor 1	Pou3f1	1.3	1.48	organ development
netrin G1	Ntng1	1.457	0.627	axonogenesis
Eph receptor A3	Epha3	1.349	0.574	cell adhesion
dimethylarginine dimethylaminohydrolase 1	Ddah1	1.321	0.707	metabolic process
endothelial differentiation, lysophosphatidic acid G-protein-coupled receptor, 2	Edg2	0.75	0.797	activation of MAPK activity
nuclear receptor subfamily 2, group F, member 2	Nr2f2	0.75	0.656	anterior posterior axis specification
glutathione S-transferase omega 1	Gsto1	0.75	0.612	metabolic process
serine/threonine kinase 35	Stk35	0.75	0.739	protein phosphorylation
inhibin beta-B	Inhbb	0.747	0.544	activin receptor signaling pathway
ATPase, Na+/K+ transporting, beta 1 polypeptide	Atp1b1	0.747	0.558	metabolic process / ATP biosynthetic process
ankyrin repeat and BTB (POZ) domain containing 2	Abtb2	0.746	0.654	cellular component
plexin domain containing 2	Plxdc2	0.746	0.718	cellular component / integral to membrane
progestin and adipoQ receptor family member IV	Paqr4	0.746	0.608	signal trunsduction
hairy and enhancer of split 6 (Drosophila)	Hes6	0.745	0.592	development / cell differentiation
alcohol dehydrogenase 7 (class IV), mu or sigma polypeptide	Adh7	0.745	0.417	metabolic process
TROVE domain family, member 2	Trove2	0.743	0.719	cellular component / cytoplasm
six transmembrane epithelial antigen of prostate 2	Steap2	0.743	0.535	merabolic process
insulin-like growth factor binding protein 2	Igfbp2	0.743	0.405	regulation of cell growth
heat shock 70kDa protein 4 like	Hspa4l	0.742	0.434	metabolic process
polyadenylate binding protein-interacting protein 1	Paip1	0.742	0.7	metabolic process
thioredoxin interacting protein	Txnip	0.74	0.761	cell cycle
regulator of G-protein signaling 16	Rgs16	0.74	0.506	G-protein coupled receptor signaling
spermidine/spermine N1-acetyl transferase 1	Sat1	0.74	0.744	metabolic process
neural precursor cell expressed, developmentally down-regulated gene 9	Nedd9	0.738	0.434	cell cycle
regulator of G-protein signaling 2	Rgs2	0.738	0.541	cell cycle
cholecystokinin A receptor	Cckar	0.738	0.675	cytoskeleton organization
kruppel-like factor 10	Klf10	0.737	0.664	induction of apoptosis
forkhead box A2	Foxa2	0.736	0.726	morphogenesis
S100 calcium binding protein A16	S100a16	0.736	0.572	response to calcium anion
tumor necrosis factor, alpha-induced protein 2	Tnfaip2	0.734	0.621	angiogenesis
LIM homeobox protein 5	Lhx5	0.734	0.322	cell communication
thioredoxin domain containing 13	Txndc13	0.732	0.695	electron transport chain
fibronectin leucine rich transmembrane protein 3	Flrt3	0.732	0.584	integral to membrane
suppression of tumorigenicity 18	St18	0.732	0.427	regulation of transcription
carbonic anhydrase 2	Car2	0.731	0.487	metabolic process
ras guanyl releasing protein 1	Rasgrp1	0.73	0.558	cell differentiation
3-oxoacid CoA transferase 1	Oxct1	0.73	0.609	metabolic process
endothelial cell-specific molecule 1	Esm1	0.729	0.457	regulation of cell growth
trans-prenyltransferase	Tprt	0.727	0.601	protein oligomerization
CD99 antigen-like 2	Cd99l2	0.726	0.754	cell adhesion
large tumor suppressor 2	Lats2	0.724	0.75	cell cycle
thioredoxin-like 2	Txnl2	0.724	0.769	metabolic process
collagen triple helix repeat containing 1	Cthrc1	0.723	0.622	cell migration
claudin 12	Cldn12	0.723	0.544	integral to membrane
small EDRK-rich factor 1	Serf1	0.722	0.763	non-classified
ADP-ribosylation factor 6	Arf6	0.722	0.796	apopstosis
sprouty protein with EVH-1 domain 1, related sequence	Spred1	0.721	0.623	inactivation of MAPK activity
apolipoprotein D	Apod	0.721	0.67	transport
four jointed box 1 (Drosophila)	Fjx1	0.72	0.614	extracellular region
arrestin domain containing 4	Arrdc4	0.717	0.834	non classified
NK1 transcription factor related, locus 2 (Drosophila)	Nkx1-2	0.715	0.588	multicellular organism development
Max protein	Max	0.715	0.827	negative regulation of gene expression
guanylate nucleotide binding protein 4	Gbp4	0.713	0.589	non-classified
sterol O-acyltransferase 1	Soat1	0.712	0.717	transport
islet amyloid polypeptide	Iapp	0.711	0.674	negative regulation of cell differentiation
S-phase kinase-associated protein 1A	Skp1a	0.71	0.723	metabolic process / phosphorylation
short stature homeobox 2	Shox2	0.708	0.439	morphogenesis
T-box18	Tbx18	0.707	0.579	anteior posterior axis specification
splA/ryanodine receptor domain and SOCS box containing 4	Spsb4	0.707	0.588	intracellular signaling pathway
Suppressor of zeste 12 homolog (Drosophila)	Suz12	0.704	0.7	chromatin modification
pipecolic acid oxidase	Pipox	0.704	0.623	metabolic process/ oxidation reduction process
serine (or cysteine) peptidase inhibitor, clade B, member 1a	Serpinb1a	0.703	0.54	metabolic process
GULP, engulfment adaptor PTB domain containing 1	Gulp1	0.702	0.604	apoptosis
caveolin 2	Cav2	0.702	0.521	cellular component
RAB32, member RAS oncogene family	Rab32	0.702	0.56	protein transport
lysyl oxidase-like 1	Loxl1	0.698	0.577	metabolic process
N-ethylmaleimide sensitive fusion protein attachment protein gamma	Napg	0.698	0.609	transport
dickkopf homolog 2 (Xenopus laevis)	Dkk2	0.695	0.557	Wnt signalling pathway
epithelial membrane protein 1	Emp1	0.693	0.407	cell growth
B and T lymphocyte associated	Btla	0.693	0.661	cell surfase receptor signaling pathway
coxsackievirus and adenovirus receptor	Cxadr	0.689	0.528	cell adhesion
paraspeckle protein 1	Pspc1	0.687	0.812	regulation of transcription
microtubule-associated protein, RP/EB family, member 2	Mapre2	0.684	0.543	cell cycle
receptor (calcitonin) activity modifying protein 3	Ramp3	0.683	0.617	G-protein coupled receptor signaling pathway
neuropilin (NRP) and tolloid (TLL)-like 1	Neto1	0.68	0.37	cell communication
LIM homeobox protein 2	Lhx2	0.676	0.277	morphogenesis / axon guidance
aquaporin 1	Aqp1	0.675	0.566	transport
forkhead box P2	Foxp2	0.673	0.427	development / eye development
sorting nexin 16	Snx16	0.669	0.549	cell communication
dishevelled associated activator of morphogenesis 1	Daam1	0.669	0.637	cytoskeleton organization
Ras association domain family 4	Rassf4	0.667	0.564	cell cycle
OTU domain containing 1	Otud1	0.666	0.265	non-classified
nestin	Nes	0.664	0.766	development
neurotensin	Nts	0.661	0.446	regulation of blood vessel size
kinesin family member 5C	Kif5c	0.659	0.629	metabolic process
thrombospondin 1	Thbs1	0.656	0.433	activation of MAPK activity
programmed cell death 6 interacting protein	Pdcd6ip	0.656	0.747	apoptosis / cell cycle
secreted phosphoprotein 1	Spp1	0.649	0.46	apoptosis
acid phosphatase-like 2	Acpl2	0.649	0.464	metabolic process
vanin 1	Vnn1	0.646	0.409	apoptosis
glutamate receptor, ionotropic, alpha 4	Gria4	0.641	0.509	transport
PR domain containing 8	Prdm8	0.636	0.477	regulation of transcription
ras homolog gene family, member J	Rhoj	0.628	0.485	cytoskeleton organization
chloride intracellular channel 6	Clic6	0.627	0.547	transport
wingless-related MMTV integration site 7B	Wnt7b	0.625	0.28	activation of Jun kinase activity
limb expression 1 homolog (chicken)	Lix1	0.624	0.422	non-classified
fibronectin leucine rich transmembrane protein 2	Flrt2	0.623	0.593	integral to membrane
sine oculis-related homeobox 6 homolog (Drosophila)	Six6	0.619	0.611	development
connective tissue growth factor	Ctgf	0.599	0.463	angiogenesis
flavin containing monooxygenase 1	Fmo1	0.596	0.505	metabolic process
developing brain homeobox 1	Dbx1	0.591	0.452	development
sclerostin domain containing 1	Sostdc1	0.584	0.395	BMP signalling pathway
Ectonucleotide pyrophosphatase/phosphodiesterase 3	Enpp3	0.581	0.361	metabolic process
kit ligand	Kitl	0.581	0.519	cell adhesion
crystallin, alpha B	Cryab	0.577	0.443	apoptosis
histone deacetylase 9	Hdac9	0.575	0.52	histone modification
caveolin, caveolae protein 1	Cav1	0.568	0.345	transport
R-spondin 2 homolog (Xenopus laevis)	Rspo2	0.567	0.214	development
epithelial V-like antigen 1	Eva1	0.565	0.473	cell adhesion
forkhead box G1	Foxg1	0.565	0.283	morphogenesis
insulinoma-associated 1	Insm1	0.563	0.496	cell differentiation
kelch-like 4 (Drosophila)	Klhl4	0.544	0.605	cell adhesion
adenomatosis polyposis coli down-regulated 1	Apcdd1	0.541	0.382	Wnt receptor signaling pathway
LIM homeobox protein 9	Lhx9	0.539	0.215	development / cell proliferation
potassium channel tetramerisation domain containing 12b	Kctd12b	0.499	0.486	ion transmembrane transport
Membrane metallo endopeptidase	Mme	0.474	0.368	metabolic process
osteoglycin	Ogn	0.473	0.336	extracellular region
cerebellin 1 precursor protein	Cbln1	0.461	0.322	extracellular region
thyrotropin releasing hormone	Trh	0.389	0.369	metabolic process
