# Supplementary material for: Directed Neural Differentiation of Mouse Embryonic Stem Cells Is a Sensitive System for the Identification of Novel Hox Gene Effectors
Source: PLoS One. 2011 May 26;6(5):e20197. doi: 10.1371/journal.pone.0020197 (PMC3102681; doi:10.1371/journal.pone.0020197)
Supplement: Table S3 — List of of common genes induced in Hoxb1-/- r4 and also regulated by Hoxb1 in ES derived neural progenitors after long induction. At the top part of the list the observed regulation is in the same direction and after the space it is in the opposite direction. (XLS) [file pone.0020197.s003.xls]

## Sheet: 70comparison.txt
Table S3. Hoxb1 regulated genes in ES derived neural progenitors and upregulated in Hoxb1 homozygotes
Description	Gene Symbol	Fold Change in Hoxb1+ Neural Progenitors	Fold Change in Hoxb1-/- 10. 5dpc r4
LIM homeobox protein 9	Lhx9	0.215	1266
cerebellin 1 precursor protein	Cbln1	0.244	1272
LIM homeobox protein 2	Lhx2	0.277	1129
Membrane metallo endopeptidase	Gpm6a	0.368	1293
glycoprotein m6a	Mme	0.387	1,35
delta/notch-like EGF-related receptor	Dner	0.457	1185
coxsackievirus and adenovirus receptor	Cntnap2	0.528	1207
tropomodulin 2	Cxadr	0.559	1203
contactin associated protein-like 2	Ebf1	0.563	1374
early B-cell factor 1	Oxct1	0.605	1269
3-oxoacid CoA transferase 1	Clybl	0.609	1251
citrate lyase beta like	Jag1	0.615	1248
jagged 1	Tmod2	0.627	2056
solute carrier family 2 (facilitated glucose transporter), member 1	Ripk4	0.634	1263
zinc finger, DHHC domain containing 2	Zdhhc2	0.653	1222
CUG triplet repeat, RNA binding protein 2	Rnd2	0.655	1196
transmembrane protein 47	Tmem47	0.659	1216
receptor-interacting serine-threonine kinase 4	Pten	0.663	1206
Rho family GTPase 2	Chchd6	0.687	1209
coiled-coil-helix-coiled-coil-helix domain containing 6	Paip1	0.694	1325
phosphatase and tensin homolog	Hs6st2	0.695	1304
polyadenylate binding protein-interacting protein 1	Gprc5b	0.7	6579
heparan sulfate 6-O-sulfotransferase 2	Arhgap5	0.703	1253
TROVE domain family, member 2	Chpt1	0.705	1321
enhancer of yellow 2 homolog (Drosophila)	Cetn2	0.707	1444
chloride channel 4-2	Cugbp2	0.712	1104
G protein-coupled receptor, family C, group 5, member B	Ywhaz	0.713	1397
Rho GTPase activating protein 5	Ppm1a	0.72	1203
protein phosphatase 1A, magnesium dependent, alpha isoform	Sp4	0.732	1231
centrin 2	Hnrpdl	0.735	1203
choline phosphotransferase 1	Slc35a5	0.741	1192
heterogeneous nuclear ribonucleoprotein D-like	Ccnh	0.766	1157
trans-acting transcription factor 4	Nt5c	0.774	1202
solute carrier family 35, member A5	Clcn4-2	0.775	1246
cyclin H	Hbxip	0.777	1224
5',3'-nucleotidase, cytosolic	Trove2	0.778	1222
hepatitis B virus x interacting protein	Tmed10	0.784	1304
transmembrane emp24-like trafficking protein 10 (yeast)	Pja1	0.786	1252
transmembrane emp24-like trafficking protein 10 (yeast)	Slc2a12	0.786	1274
COMM domain containing 1	Tmed10	0.802	1235
praja1, RING-H2 motif containing	Tpmt	0.803	1406
tyrosine 3-monooxygenase/tryptophan 5-monooxygenase activation protein, zeta polypeptide	Prdx4	0.809	1361
peroxiredoxin 4	Commd1	0.827	1223
thiopurine methyltransferase	Eny2	0.829	1196
ubiquinol-cytochrome c reductase binding protein	Uqcrb	0.882	1219
ceruloplasmin	Cp	2.407	1212
cystathionase (cystathionine gamma-lyase)	Cth	2.204	1227
solute carrier family 38, member 4	Slc38a4	2.014	1261
synuclein, gamma	Sncg	1.679	1161
asparagine synthetase	Asns	1.555	1,29
lin-28 homolog (C. elegans)	Lin28	1.531	1193
fidgetin	Fign	1.453	1167
collectin sub-family member 12	Colec12	1.45	1206
glucocorticoid induced gene 1	Glcci1	1.407	1257
bobby sox homolog (Drosophila)	Bbx	1.339	1265
