# Supplementary material for: Directed Neural Differentiation of Mouse Embryonic Stem Cells Is a Sensitive System for the Identification of Novel Hox Gene Effectors
Source: PLoS One. 2011 May 26;6(5):e20197. doi: 10.1371/journal.pone.0020197 (PMC3102681; doi:10.1371/journal.pone.0020197)
Supplement: Table S4 — List of common genes repressed in Hoxb1-/- r4 and also regulated in ES derived neural progenitors after long induction. At the top part of the list the observed regulation is at the same direction and after the space it is in the opposite direction. (XLS) [file pone.0020197.s004.xls]

## Sheet: 79 comparison new.txt
Table S4. Hoxb1 regulated genes in ES derived neural progenitors and downregulated in Hoxb1 homozygotes
Description	Gene Symbol	Fold Change in Hoxb1+ Neural Progenitors	Fold Change in Hoxb1-/- 10. 5 dpc r4
homeo box B1	Hoxb1	26.29	0,153
homeo box B2	Hoxb2	9.198	0,798
chemokine (C-X-C motif) ligand 14	Cxcl14	5.723	0,763
aldolase 3, C isoform	Aldoc	4.213	0,824
protein tyrosine phosphatase, non-receptor type 5	Ptpn5	2.998	0,828
secreted frizzled-related sequence protein 2	Sfrp2	2.269	0,686
insulin-like growth factor binding protein 4	Igfbp4	2.197	0,826
AT rich interactive domain 3B (Bright like)	Arid3b	2.035	0,833
glutamic pyruvate transaminase (alanine aminotransferase) 2	Gpt2	1.859	0,829
glutathione peroxidase 3	Gpx3	1.791	0,815
protein phosphatase 2, regulatory subunit B, beta isoform	Ppp2r2b	1.654	0,759
retinoic acid receptor, alpha	Rara	1.623	0,777
cadherin EGF LAG seven-pass G-type receptor 1	Celsr1	1.513	0,782
aldehyde dehydrogenase 18 family, member A1	Aldh18a1	1.309	0,794
procollagen, type II, alpha 1	Col2a1	1.301	0,769
wingless-related MMTV integration site 7B	Wnt7b	0.438	0,785
single-minded homolog 2 (Drosophila)	Sim2	0.365	0,75
adenomatosis polyposis coli down-regulated 1	Apcdd1	0.42	0,834
cyclin-dependent kinase 5, regulatory subunit (p35) 1	Cdk5r1	0.463	0,81
SRY-box containing gene 21	Sox21	0.666	0,77
G protein-coupled receptor 56	Gpr56	0.549	0,756
tubulin, beta 3	Tubb3	0.541	0,827
microtubule-associated protein, RP/EB family, member 2	Mapre2	0.543	0,473
carnitine palmitoyltransferase 1a, liver	Cpt1a	0.613	0,831
dihydropyrimidinase-like 4	Dpysl4	0.612	0,73
adenomatosis polyposis coli 2	Apc2	0.586	0,751
internexin neuronal intermediate filament protein, alpha	Ina	0.64	0,811
lamin A	Lmna	0.642	0,816
dihydropyrimidinase-like 4	Dpysl4	0.612	0,775
mab-21-like 2 (C. elegans)	Mab21l2	0.623	0,82
amino-terminal enhancer of split	Aes	0.662	0,77
bone morphogenetic protein 1	Bmp1	0.678	0,699
solute carrier family 29 (nucleoside transporters), member 4	Slc29a4	0.666	0,803
Musashi homolog 1(Drosophila) (Msi1h), mRNA	Msi1h	0.697	0,688
podoplanin	Pdpn	0.688	0,796
zinc finger protein 503	Zfp503	0.659	0,82
SH3-binding kinase 1	Sbk1	0.638	0,804
tumor protein p53 inducible nuclear protein 2	Trp53inp2	0.678	0,832
Tnf receptor-associated factor 3	Traf3	0.694	0,836
cadherin 22	Cdh22	0.704	0,769
lysosomal acid lipase 1	Lip1	0.72	0,843
immunoglobulin superfamily, member 8	Igsf8	0.739	0,81
ATPase, Na+/K+ transporting, alpha 3 polypeptide	Atp1a3	0.741	0,833
neuroligin 2	Nlgn2	0.715	0,806
calsyntenin 1	Clstn1	0.75	0,82
calcium channel, voltage-dependent, beta 3 subunit	Cacnb3	0.754	0,796
solute carrier family 25 (mitochondrial carrier; phosphate carrier), member 23	Slc25a23	0.757	0,749
neural proliferation, differentiation and control gene 1	Npdc1	0.777	0,83
myeloid/lymphoid or mixed lineage-leukemia translocation to 1 homolog (Drosophila)	Mllt1	0.787	0,802
Ena-vasodilator stimulated phosphoprotein	Evl	0.79	0,809
high mobility group AT-hook 1	Hmga1	0.796	0,833
selenoprotein W, muscle 1	Sepw1	0.797	0,81
ADP-ribosylation factor 2	Arf2	0.803	0,806
AT motif binding factor 1	Atbf1	0.61	0,786
src homology 2 domain-containing transforming protein C3	Shc3	0.81	0,831
catenin (cadherin associated protein), delta 2	Ctnnd2	0.819	0,805
Max protein	Max	0.827	0,849
FSHD region gene 1	Frg1	0.824	0,79
Jun proto-oncogene related gene d1	Jund1	0.828	0,821
protein inhibitor of activated STAT 3	Pias3	0.836	0,83
guanine nucleotide binding protein, alpha inhibiting 2	Gnai2	0.854	0,828
selenoprotein N, 1	Sepn1	0.857	0,826
tetraspanin 5	Tspan5	0.868	0,839
